# Supplementary material for: Dynamics of Antimicrobial Resistance Carriage in Koalas (Phascolarctos Cinereus) and Pteropid Bats (Pteropus Poliocephalus) Before, During and After Wildfires
Source: Microb Ecol. 2024 Feb 9;87(1):39. doi: 10.1007/s00248-024-02351-w (PMC10853082; doi:10.1007/s00248-024-02351-w)
Supplement: Supplementary file 1 — Supplementary Material 1 [file 248_2024_2351_MOESM1_ESM.xlsx]

## Sheet: Samples and 16S PCR
Sample type	No. samples collected and DNA extracted	No. DNA samples 16S PCR positive	Collection location	Collection date	Wild/In-care	Live/deceased	Fire season status
Koala faeces	39	39	Cleland, Mount Lofty Ranges, South Australia	2018-04-01	Wild	Live	Pre-fire
Koala faeces	23	23	Morialta, Mount Lofty Ranges, South Australia	2018-04-01	Wild	Live	Pre-fire
Koala faeces	29	29	Belair, Mount Lofty Ranges, South Australia	2018-04-01	Wild	Live	Pre-fire
Koala faeces	99	98	Belair, Mount Lofty Ranges, South Australia	2022-10-01	Wild	Live	Post-fire
Koala cloacal swab	49	46	Kangaroo Island, South Australia	2014 - 2017	Wild	Live	Pre-fire
Koala cloacal swab	32	32	Kangaroo Island, South Australia	Jan - Mar 2020	In-care	Live	Fire-affected
Grey headed flying fox faeces	6	6	Shoalhaven, New South Wales	Oct 2018 - Jan 2019	In-care	Live	Pre-fire
Grey headed flying fox faeces	52	52	Adelaide, South Australia	Nov 2018 - Jan 2019	In-care	Live	Pre-fire
Grey headed flying fox faeces	30	30	Adelaide, South Australia	2021-01-01	In-care	Live	Post-fire
Grey headed flying fox faeces	19	19	Sydney, New South Wales	Jan 2019 - Apr 2019	In-care	Live	Pre-fire
Grey headed flying fox faeces	11	11	Sydney, New South Wales	Jan 2020 - Feb 2020	In-care	Live n = 9 and deceased n = 2	Fire-affected
Grey headed flying fox faeces	37	37	Bega, New South Wales	Nov 2019 - Feb 2020	Wild	Deceased	Fire-affected

## Sheet: Koala faecal samples
Sample ID	Pre-fire/Fire-affected/ Post-fire	Location	Wild/In care	Animal status (live/dead)	Samples collected	Date collected	Sex	Antibiotic treatment	Faecal DNA Extracted	16S PCR	Faecal DNA integron screening	intI1 PCR	Integron cassette PCRs	blaTEM PCR	blaTEM gene
KO1	Pre-fire	South Australia, Mount Lofty Ranges, Cleland	Wild	Live	Faecal (rectal) swab	2018-04-09	Female	No antibiotic treatment	Yes	Positive	Yes	Negative	-	Negative	-
KO2	Pre-fire	South Australia, Mount Lofty Ranges, Cleland	Wild	Live	Faecal (rectal) swab	2018-04-09	Female	No antibiotic treatment	Yes	Positive	Yes	Positive	Multiple bands	Negative	-
KO3	Pre-fire	South Australia, Mount Lofty Ranges, Cleland	Wild	Live	Faecal (rectal) swab	2018-04-09	Female	No antibiotic treatment	Yes	Positive	Yes	Positive	Multiple bands	Negative	-
KO4	Pre-fire	South Australia, Mount Lofty Ranges, Cleland	Wild	Live	Faecal (rectal) swab	2018-04-09	Female	No antibiotic treatment	Yes	Positive	Yes	Positive	dfrA5-qacEdelta	Positive	blaTEM-116
KO5	Pre-fire	South Australia, Mount Lofty Ranges, Cleland	Wild	Live	Faecal (rectal) swab	2018-04-09	Female	No antibiotic treatment	Yes	Positive	Yes	Negative	-	Negative	-
KO6	Pre-fire	South Australia, Mount Lofty Ranges, Cleland	Wild	Live	Faecal (rectal) swab	2018-04-09	Female	No antibiotic treatment	Yes	Positive	Yes	Negative	-	Negative	-
KO7	Pre-fire	South Australia, Mount Lofty Ranges, Cleland	Wild	Live	Faecal (rectal) swab	2018-04-09	Female	No antibiotic treatment	Yes	Positive	Yes	Negative	-	Negative	-
KO8	Pre-fire	South Australia, Mount Lofty Ranges, Cleland	Wild	Live	Faecal (rectal) swab	2018-04-09	Male	No antibiotic treatment	Yes	Positive	Yes	Positive	Multiple bands	Negative	-
KO9	Pre-fire	South Australia, Mount Lofty Ranges, Cleland	Wild	Live	Faecal (rectal) swab	2018-04-09	Female	No antibiotic treatment	Yes	Positive	Yes	Positive	Multiple bands	Positive	blaTEM-116
KO10	Pre-fire	South Australia, Mount Lofty Ranges, Cleland	Wild	Live	Faecal (rectal) swab	2018-04-09	Female	No antibiotic treatment	Yes	Positive	Yes	Positive	Multiple bands	Negative	-
KO11	Pre-fire	South Australia, Mount Lofty Ranges, Cleland	Wild	Live	Faecal (rectal) swab	2018-04-09	Female	No antibiotic treatment	Yes	Positive	Yes	Negative	-	Positive	blaTEM-116
KO12	Pre-fire	South Australia, Mount Lofty Ranges, Cleland	Wild	Live	Faecal (rectal) swab	2018-04-09	Female	No antibiotic treatment	Yes	Positive	Yes	Negative	-	Negative	-
KO13	Pre-fire	South Australia, Mount Lofty Ranges, Cleland	Wild	Live	Faecal (rectal) swab	2018-04-09	Female	No antibiotic treatment	Yes	Positive	Yes	Negative	-	Positive	blaTEM-116
KO14	Pre-fire	South Australia, Mount Lofty Ranges, Cleland	Wild	Live	Faecal (rectal) swab	2018-04-09	Female	No antibiotic treatment	Yes	Positive	Yes	Negative	-	Negative	-
KO15	Pre-fire	South Australia, Mount Lofty Ranges, Cleland	Wild	Live	Faecal (rectal) swab	2018-04-09	Female	No antibiotic treatment	Yes	Positive	Yes	Negative	-	Negative	-
KO16	Pre-fire	South Australia, Mount Lofty Ranges, Cleland	Wild	Live	Faecal (rectal) swab	2018-04-09	Female	No antibiotic treatment	Yes	Positive	Yes	Negative	-	Negative	-
KO17	Pre-fire	South Australia, Mount Lofty Ranges, Cleland	Wild	Live	Faecal (rectal) swab	2018-04-10	Female	No antibiotic treatment	Yes	Positive	Yes	Negative	-	Negative	-
KO18	Pre-fire	South Australia, Mount Lofty Ranges, Cleland	Wild	Live	Faecal (rectal) swab	2018-04-10	Male	No antibiotic treatment	Yes	Positive	Yes	Negative	-	Negative	-
KO19	Pre-fire	South Australia, Mount Lofty Ranges, Cleland	Wild	Live	Faecal (rectal) swab	2018-04-10	Male	No antibiotic treatment	Yes	Positive	Yes	Positive	Multiple bands	Negative	-
KO20	Pre-fire	South Australia, Mount Lofty Ranges, Cleland	Wild	Live	Faecal (rectal) swab	2018-04-10	Female	No antibiotic treatment	Yes	Positive	Yes	Negative	-	Negative	-
KO21	Pre-fire	South Australia, Mount Lofty Ranges, Cleland	Wild	Live	Faecal (rectal) swab	2018-04-10	Male	No antibiotic treatment	Yes	Positive	Yes	Positive	Multiple bands	Negative	-
KO22	Pre-fire	South Australia, Mount Lofty Ranges, Cleland	Wild	Live	Faecal (rectal) swab	2018-04-10	Female	No antibiotic treatment	Yes	Positive	Yes	Positive	Multiple bands	Negative	-
KO23	Pre-fire	South Australia, Mount Lofty Ranges, Cleland	Wild	Live	Faecal (rectal) swab	2018-04-10	Female	No antibiotic treatment	Yes	Positive	Yes	Positive	dfrA5-qacEdelta	Negative	-
KO24	Pre-fire	South Australia, Mount Lofty Ranges, Cleland	Wild	Live	Faecal (rectal) swab	2018-04-10	Female	No antibiotic treatment	Yes	Positive	Yes	Positive	dfrA5-qacEdelta	Negative	-
KO25	Pre-fire	South Australia, Mount Lofty Ranges, Cleland	Wild	Live	Faecal (rectal) swab	2018-04-10	Female	No antibiotic treatment	Yes	Positive	Yes	Negative	-	Negative	-
KO26	Pre-fire	South Australia, Mount Lofty Ranges, Cleland	Wild	Live	Faecal (rectal) swab	2018-04-10	Female	No antibiotic treatment	Yes	Positive	Yes	Positive	dfrA5-qacEdelta	Negative	-
KO27	Pre-fire	South Australia, Mount Lofty Ranges, Cleland	Wild	Live	Faecal (rectal) swab	2018-04-10	Female	No antibiotic treatment	Yes	Positive	Yes	Positive	dfrA5-qacEdelta	Negative	-
KO28	Pre-fire	South Australia, Mount Lofty Ranges, Cleland	Wild	Live	Faecal (rectal) swab	2018-04-11	Female	No antibiotic treatment	Yes	Positive	Yes	Negative	-	Negative	-
KO29	Pre-fire	South Australia, Mount Lofty Ranges, Cleland	Wild	Live	Faecal (rectal) swab	2018-04-11	Female	No antibiotic treatment	Yes	Positive	Yes	Positive	dfrA5-qacEdelta	Negative	-
KO30	Pre-fire	South Australia, Mount Lofty Ranges, Cleland	Wild	Live	Faecal (rectal) swab	2018-04-11	Female	No antibiotic treatment	Yes	Positive	Yes	Positive	dfrA5-qacEdelta	Negative	-
KO31	Pre-fire	South Australia, Mount Lofty Ranges, Cleland	Wild	Live	Faecal (rectal) swab	2018-04-11	Male	No antibiotic treatment	Yes	Positive	Yes	Negative	-	Negative	-
KO32	Pre-fire	South Australia, Mount Lofty Ranges, Cleland	Wild	Live	Faecal (rectal) swab	2018-04-11	Female	No antibiotic treatment	Yes	Positive	Yes	Positive	Multiple bands	Negative	-
KO33	Pre-fire	South Australia, Mount Lofty Ranges, Cleland	Wild	Live	Faecal (rectal) swab	2018-04-11	Male	No antibiotic treatment	Yes	Positive	Yes	Negative	-	Negative	-
KO34	Pre-fire	South Australia, Mount Lofty Ranges, Cleland	Wild	Live	Faecal (rectal) swab	2018-04-11	Female	No antibiotic treatment	Yes	Positive	Yes	Negative	-	Negative	-
KO35	Pre-fire	South Australia, Mount Lofty Ranges, Cleland	Wild	Live	Faecal (rectal) swab	2018-04-11	Female	No antibiotic treatment	Yes	Positive	Yes	Positive	No ARGs	Negative	-
KO36	Pre-fire	South Australia, Mount Lofty Ranges, Cleland	Wild	Live	Faecal (rectal) swab	2018-04-11	Female	No antibiotic treatment	Yes	Positive	Yes	Negative	-	Negative	-
KO37	Pre-fire	South Australia, Mount Lofty Ranges, Cleland	Wild	Live	Faecal (rectal) swab	2018-04-11	Male	No antibiotic treatment	Yes	Positive	Yes	Negative	-	Negative	-
KO38	Pre-fire	South Australia, Mount Lofty Ranges, Cleland	Wild	Live	Faecal (rectal) swab	2018-04-11	Male	No antibiotic treatment	Yes	Positive	Yes	Negative	-	Negative	-
KO39	Pre-fire	South Australia, Mount Lofty Ranges, Cleland	Wild	Live	Faecal (rectal) swab	2018-04-11	Male	No antibiotic treatment	Yes	Positive	Yes	Negative	-	Negative	-
KO40	Pre-fire	South Australia, Mount Lofty Ranges, Belair	Wild	Live	Faecal (rectal) swab	2018-04-12	Male	No antibiotic treatment	Yes	Positive	Yes	Negative	-	Negative	-
KO41	Pre-fire	South Australia, Mount Lofty Ranges, Belair	Wild	Live	Faecal (rectal) swab	2018-04-12	Female	No antibiotic treatment	Yes	Positive	Yes	Negative	-	Negative	-
KO42	Pre-fire	South Australia, Mount Lofty Ranges, Belair	Wild	Live	Faecal (rectal) swab	2018-04-12	Female	No antibiotic treatment	Yes	Positive	Yes	Negative	-	Negative	-
KO43	Pre-fire	South Australia, Mount Lofty Ranges, Belair	Wild	Live	Faecal (rectal) swab	2018-04-12	Female	No antibiotic treatment	Yes	Positive	Yes	Negative	-	Negative	-
KO44	Pre-fire	South Australia, Mount Lofty Ranges, Belair	Wild	Live	Faecal (rectal) swab	2018-04-12	Female	No antibiotic treatment	Yes	Positive	Yes	Negative	-	Negative	-
KO45	Pre-fire	South Australia, Mount Lofty Ranges, Belair	Wild	Live	Faecal (rectal) swab	2018-04-12	Female	No antibiotic treatment	Yes	Positive	Yes	Negative	-	Negative	-
KO46	Pre-fire	South Australia, Mount Lofty Ranges, Belair	Wild	Live	Faecal (rectal) swab	2018-04-12	Female	No antibiotic treatment	Yes	Positive	Yes	Negative	-	Negative	-
KO47	Pre-fire	South Australia, Mount Lofty Ranges, Belair	Wild	Live	Faecal (rectal) swab	2018-04-12	Male	No antibiotic treatment	Yes	Positive	Yes	Negative	-	Negative	-
KO48	Pre-fire	South Australia, Mount Lofty Ranges, Belair	Wild	Live	Faecal (rectal) swab	2018-04-12	Female	No antibiotic treatment	Yes	Positive	Yes	Negative	-	Negative	-
KO49	Pre-fire	South Australia, Mount Lofty Ranges, Belair	Wild	Live	Faecal (rectal) swab	2018-04-12	Female	No antibiotic treatment	Yes	Positive	Yes	Negative	-	Negative	-
KO50	Pre-fire	South Australia, Mount Lofty Ranges, Belair	Wild	Live	Faecal (rectal) swab	2018-04-12	Female	No antibiotic treatment	Yes	Positive	Yes	Negative	-	Negative	-
KO51	Pre-fire	South Australia, Mount Lofty Ranges, Belair	Wild	Live	Faecal (rectal) swab	2018-04-12	Female	No antibiotic treatment	Yes	Positive	Yes	Negative	-	Negative	-
KO52	Pre-fire	South Australia, Mount Lofty Ranges, Belair	Wild	Live	Faecal (rectal) swab	2018-04-12	Male	No antibiotic treatment	Yes	Positive	Yes	Negative	-	Negative	-
KO53	Pre-fire	South Australia, Mount Lofty Ranges, Belair	Wild	Live	Faecal (rectal) swab	2018-04-12	Female	No antibiotic treatment	Yes	Positive	Yes	Negative	-	Negative	-
KO54	Pre-fire	South Australia, Mount Lofty Ranges, Belair	Wild	Live	Faecal (rectal) swab	2018-04-12	Male	No antibiotic treatment	Yes	Positive	Yes	Negative	-	Negative	-
KO55	Pre-fire	South Australia, Mount Lofty Ranges, Belair	Wild	Live	Faecal (rectal) swab	2018-04-12	Male	No antibiotic treatment	Yes	Positive	Yes	Negative	-	Negative	-
KO56	Pre-fire	South Australia, Mount Lofty Ranges, Belair	Wild	Live	Faecal (rectal) swab	2018-04-12	Male	No antibiotic treatment	Yes	Positive	Yes	Negative	-	Negative	-
KO57	Pre-fire	South Australia, Mount Lofty Ranges, Belair	Wild	Live	Faecal (rectal) swab	2018-04-12	Female	No antibiotic treatment	Yes	Positive	Yes	Negative	-	Negative	-
KO58	Pre-fire	South Australia, Mount Lofty Ranges, Belair	Wild	Live	Faecal (rectal) swab	2018-04-12	Female	No antibiotic treatment	Yes	Positive	Yes	Positive	No bands	Negative	-
KO59	Pre-fire	South Australia, Mount Lofty Ranges, Belair	Wild	Live	Faecal (rectal) swab	2018-04-12	Female	No antibiotic treatment	Yes	Positive	Yes	Positive	Multiple bands	Negative	-
KO60	Pre-fire	South Australia, Mount Lofty Ranges, Belair	Wild	Live	Faecal (rectal) swab	2018-04-12	Female	No antibiotic treatment	Yes	Positive	Yes	Negative	-	Negative	-
KO61	Pre-fire	South Australia, Mount Lofty Ranges, Belair	Wild	Live	Faecal (rectal) swab	2018-04-12	Female	No antibiotic treatment	Yes	Positive	Yes	Negative	-	Negative	-
KO62	Pre-fire	South Australia, Mount Lofty Ranges, Belair	Wild	Live	Faecal (rectal) swab	2018-04-12	Male	No antibiotic treatment	Yes	Positive	Yes	Negative	-	Negative	-
KO63	Pre-fire	South Australia, Mount Lofty Ranges, Belair	Wild	Live	Faecal (rectal) swab	2018-04-12	Female	No antibiotic treatment	Yes	Positive	Yes	Negative	-	Negative	-
KO64	Pre-fire	South Australia, Mount Lofty Ranges, Belair	Wild	Live	Faecal (rectal) swab	2018-04-12	Female	No antibiotic treatment	Yes	Positive	Yes	Negative	-	Negative	-
KO65	Pre-fire	South Australia, Mount Lofty Ranges, Belair	Wild	Live	Faecal (rectal) swab	2018-04-12	Female	No antibiotic treatment	Yes	Positive	Yes	Negative	-	Negative	-
KO66	Pre-fire	South Australia, Mount Lofty Ranges, Belair	Wild	Live	Faecal (rectal) swab	2018-04-12	Female	No antibiotic treatment	Yes	Positive	Yes	Negative	-	Negative	-
KO67	Pre-fire	South Australia, Mount Lofty Ranges, Belair	Wild	Live	Faecal (rectal) swab	2018-04-12	Female	No antibiotic treatment	Yes	Positive	Yes	Negative	-	Negative	-
KO68	Pre-fire	South Australia, Mount Lofty Ranges, Belair	Wild	Live	Faecal (rectal) swab	2018-04-12	Male	No antibiotic treatment	Yes	Positive	Yes	Negative	-	Negative	-
KO69	Pre-fire	South Australia, Mount Lofty Ranges, Morialta	Wild	Live	Faecal (rectal) swab	2018-04-13	Male	No antibiotic treatment	Yes	Positive	Yes	Negative	-	Negative	-
KO70	Pre-fire	South Australia, Mount Lofty Ranges, Morialta	Wild	Live	Faecal (rectal) swab	2018-04-13	Female	No antibiotic treatment	Yes	Positive	Yes	Negative	-	Negative	-
KO71	Pre-fire	South Australia, Mount Lofty Ranges, Morialta	Wild	Live	Faecal (rectal) swab	2018-04-13	Male	No antibiotic treatment	Yes	Positive	Yes	Negative	-	Negative	-
KO72	Pre-fire	South Australia, Mount Lofty Ranges, Morialta	Wild	Live	Faecal (rectal) swab	2018-04-13	Male	No antibiotic treatment	Yes	Positive	Yes	Negative	-	Negative	-
KO73	Pre-fire	South Australia, Mount Lofty Ranges, Morialta	Wild	Live	Faecal (rectal) swab	2018-04-13	Female	No antibiotic treatment	Yes	Positive	Yes	Negative	-	Negative	-
KO74	Pre-fire	South Australia, Mount Lofty Ranges, Morialta	Wild	Live	Faecal (rectal) swab	2018-04-13	Female	No antibiotic treatment	Yes	Positive	Yes	Positive	No bands	Negative	-
KO75	Pre-fire	South Australia, Mount Lofty Ranges, Morialta	Wild	Live	Faecal (rectal) swab	2018-04-13	Female	No antibiotic treatment	Yes	Positive	Yes	Negative	-	Negative	-
KO76	Pre-fire	South Australia, Mount Lofty Ranges, Morialta	Wild	Live	Faecal (rectal) swab	2018-04-13	Female	No antibiotic treatment	Yes	Positive	Yes	Negative	-	Negative	-
KO77	Pre-fire	South Australia, Mount Lofty Ranges, Morialta	Wild	Live	Faecal (rectal) swab	2018-04-13	Female	No antibiotic treatment	Yes	Positive	Yes	Negative	-	Negative	-
KO78	Pre-fire	South Australia, Mount Lofty Ranges, Morialta	Wild	Live	Faecal (rectal) swab	2018-04-13	Female	No antibiotic treatment	Yes	Positive	Yes	Negative	-	Negative	-
KO79	Pre-fire	South Australia, Mount Lofty Ranges, Morialta	Wild	Live	Faecal (rectal) swab	2018-04-13	Female	No antibiotic treatment	Yes	Positive	Yes	Negative	-	Positive	blaTEM-1C
KO80	Pre-fire	South Australia, Mount Lofty Ranges, Morialta	Wild	Live	Faecal (rectal) swab	2018-04-13	Female	No antibiotic treatment	Yes	Positive	Yes	Negative	-	Positive	blaTEM-1C
KO81	Pre-fire	South Australia, Mount Lofty Ranges, Morialta	Wild	Live	Faecal (rectal) swab	2018-04-13	Male	No antibiotic treatment	Yes	Positive	Yes	Negative	-	Negative	-
KO82	Pre-fire	South Australia, Mount Lofty Ranges, Morialta	Wild	Live	Faecal (rectal) swab	2018-04-13	Female	No antibiotic treatment	Yes	Positive	Yes	Negative	-	Negative	-
KO83	Pre-fire	South Australia, Mount Lofty Ranges, Morialta	Wild	Live	Faecal (rectal) swab	2018-04-13	Female	No antibiotic treatment	Yes	Positive	Yes	Negative	-	Positive	blaTEM-1C
KO84	Pre-fire	South Australia, Mount Lofty Ranges, Morialta	Wild	Live	Faecal (rectal) swab	2018-04-13	Female	No antibiotic treatment	Yes	Positive	Yes	Negative	-	Negative	-
KO85	Pre-fire	South Australia, Mount Lofty Ranges, Morialta	Wild	Live	Faecal (rectal) swab	2018-04-14	Female	No antibiotic treatment	Yes	Positive	Yes	Positive	Multiple bands	Negative	-
KO86	Pre-fire	South Australia, Mount Lofty Ranges, Morialta	Wild	Live	Faecal (rectal) swab	2018-04-14	Female	No antibiotic treatment	Yes	Positive	Yes	Negative	-	Negative	-
KO87	Pre-fire	South Australia, Mount Lofty Ranges, Morialta	Wild	Live	Faecal (rectal) swab	2018-04-14	Female	No antibiotic treatment	Yes	Positive	Yes	Negative	-	Negative	-
KO88	Pre-fire	South Australia, Mount Lofty Ranges, Morialta	Wild	Live	Faecal (rectal) swab	2018-04-14	Male	No antibiotic treatment	Yes	Positive	Yes	Negative	-	Negative	-
KO89	Pre-fire	South Australia, Mount Lofty Ranges, Morialta	Wild	Live	Faecal (rectal) swab	2018-04-14	Female	No antibiotic treatment	Yes	Positive	Yes	Negative	-	Negative	-
KO90	Pre-fire	South Australia, Mount Lofty Ranges, Morialta	Wild	Live	Faecal (rectal) swab	2018-04-14	Female	No antibiotic treatment	Yes	Positive	Yes	Negative	-	Negative	-
KO91	Pre-fire	South Australia, Mount Lofty Ranges, Morialta	Wild	Live	Faecal (rectal) swab	2018-04-14	Male	No antibiotic treatment	Yes	Positive	Yes	Negative	-	Negative	-
BNP-001	Post-fire	South Australia, Mount Lofty Ranges, Belair	Wild	Live	Fecal sample	2022-10-01	Female	No antibiotic treatment	Yes	Yes	Yes	Negative	-	Negative	-
BNP-002	Post-fire	South Australia, Mount Lofty Ranges, Belair	Wild	Live	Faecal sample	2022-10-01	Female	No antibiotic treatment	Yes	Yes	Yes	Negative	-	Negative	-
BNP-003	Post-fire	South Australia, Mount Lofty Ranges, Belair	Wild	Live	Faecal (rectal) swab	2022-10-01	Female	No antibiotic treatment	Yes	Yes	Yes	Negative	-	Negative	-
BNP-004	Post-fire	South Australia, Mount Lofty Ranges, Belair	Wild	Live	Faecal sample	2022-10-01	Male	No antibiotic treatment	Yes	Yes	Yes	Negative	-	Negative	-
BNP-005	Post-fire	South Australia, Mount Lofty Ranges, Belair	Wild	Live	Faecal (rectal) swab	2022-10-01	Male	No antibiotic treatment	Yes	Yes	Yes	Negative	-	Negative	-
BNP-006	Post-fire	South Australia, Mount Lofty Ranges, Belair	Wild	Live	Faecal (rectal) swab	2022-10-01	Female	No antibiotic treatment	Yes	Yes	Yes	Negative	-	Negative	-
BNP-007	Post-fire	South Australia, Mount Lofty Ranges, Belair	Wild	Live	Faecal sample	2022-10-01	Male	No antibiotic treatment	Yes	Yes	Yes	Positive	Multiple bands	Negative	-
BNP-008	Post-fire	South Australia, Mount Lofty Ranges, Belair	Wild	Live	Faecal (rectal) swab	2022-10-01	Female	No antibiotic treatment	Yes	Yes	Yes	Negative	-	Negative	-
BNP-009	Post-fire	South Australia, Mount Lofty Ranges, Belair	Wild	Live	Faecal sample	2022-10-01	Male	No antibiotic treatment	Yes	Yes	Yes	Negative	-	Negative	-
BNP-010	Post-fire	South Australia, Mount Lofty Ranges, Belair	Wild	Live	Faecal sample	2022-10-01	Female	No antibiotic treatment	Yes	Yes	Yes	Positive	Multiple bands	Negative	-
BNP-011	Post-fire	South Australia, Mount Lofty Ranges, Belair	Wild	Live	Faecal sample	2022-10-01	Female	No antibiotic treatment	Yes	Yes	Yes	Positive	Multiple bands	Negative	-
BNP-012	Post-fire	South Australia, Mount Lofty Ranges, Belair	Wild	Live	Faecal (rectal) swab	2022-10-01	Male	No antibiotic treatment	Yes	Yes	Yes	Negative	-	Negative	-
BNP-013	Post-fire	South Australia, Mount Lofty Ranges, Belair	Wild	Live	Faecal sample	2022-10-01	Female	No antibiotic treatment	Yes	Yes	Yes	Negative	-	Negative	-
BNP-014	Post-fire	South Australia, Mount Lofty Ranges, Belair	Wild	Live	Faecal sample	2022-10-01	Female	No antibiotic treatment	Yes	Yes	Yes	Negative	-	Negative	-
BNP-015	Post-fire	South Australia, Mount Lofty Ranges, Belair	Wild	Live	Faecal sample	2022-10-01	Female	No antibiotic treatment	Yes	Yes	Yes	Negative	-	Negative	-
BNP-016	Post-fire	South Australia, Mount Lofty Ranges, Belair	Wild	Live	Faecal sample	2022-10-01	Female	No antibiotic treatment	Yes	Yes	Yes	Positive	Multiple bands	Negative	-
BNP-017	Post-fire	South Australia, Mount Lofty Ranges, Belair	Wild	Live	Faecal sample	2022-10-01	Male	No antibiotic treatment	Yes	Yes	Yes	Positive	Multiple bands	Negative	-
BNP-018	Post-fire	South Australia, Mount Lofty Ranges, Belair	Wild	Live	Faecal (rectal) swab	2022-10-01	Male	No antibiotic treatment	Yes	Yes	Yes	Positive	Multiple bands	Negative	-
BNP-019	Post-fire	South Australia, Mount Lofty Ranges, Belair	Wild	Live	Faecal sample	2022-10-01	Female	No antibiotic treatment	Yes	Yes	Yes	Positive	Multiple bands	Negative	-
BNP-020	Post-fire	South Australia, Mount Lofty Ranges, Belair	Wild	Live	Faecal (rectal) swab	2022-10-01	Female	No antibiotic treatment	Yes	Yes	Yes	Negative	-	Negative	-
BNP-021	Post-fire	South Australia, Mount Lofty Ranges, Belair	Wild	Live	Faecal sample	2022-10-01	Female	No antibiotic treatment	Yes	Yes	Yes	Negative	-	Negative	-
BNP-022	Post-fire	South Australia, Mount Lofty Ranges, Belair	Wild	Live	Faecal sample	2022-10-01	Male	No antibiotic treatment	Yes	Yes	Yes	Negative	-	Negative	-
BNP-023	Post-fire	South Australia, Mount Lofty Ranges, Belair	Wild	Live	Faecal sample	2022-10-01	Female	No antibiotic treatment	Yes	Yes	Yes	Negative	-	Negative	-
BNP-024	Post-fire	South Australia, Mount Lofty Ranges, Belair	Wild	Live	Faecal (rectal) swab	2022-10-01	Female	No antibiotic treatment	Yes	Yes	Yes	Negative	-	Negative	-
BNP-025	Post-fire	South Australia, Mount Lofty Ranges, Belair	Wild	Live	Faecal sample	2022-10-01	Female	No antibiotic treatment	Yes	Yes	Yes	Positive	Multiple bands	Negative	-
BNP-026	Post-fire	South Australia, Mount Lofty Ranges, Belair	Wild	Live	Faecal sample	2022-10-01	Male	No antibiotic treatment	Yes	Yes	Yes	Negative	-	Negative	-
BNP-027	Post-fire	South Australia, Mount Lofty Ranges, Belair	Wild	Live	Faecal sample	2022-10-01	Male	No antibiotic treatment	Yes	Yes	Yes	Negative	-	Negative	-
BNP-028	Post-fire	South Australia, Mount Lofty Ranges, Belair	Wild	Live	Faecal sample	2022-10-01	Female	No antibiotic treatment	Yes	Yes	Yes	Negative	-	Negative	-
BNP-029	Post-fire	South Australia, Mount Lofty Ranges, Belair	Wild	Live	Faecal sample	2022-10-01	Male	No antibiotic treatment	Yes	Yes	Yes	Negative	-	Negative	-
BNP-030	Post-fire	South Australia, Mount Lofty Ranges, Belair	Wild	Live	Faecal (rectal) swab	2022-10-01	Female	No antibiotic treatment	Yes	Yes	Yes	Negative	-	Negative	-
BNP-031	Post-fire	South Australia, Mount Lofty Ranges, Belair	Wild	Live	Faecal sample	2022-10-01	Male	No antibiotic treatment	Yes	Yes	Yes	Negative	-	Negative	-
BNP-032	Post-fire	South Australia, Mount Lofty Ranges, Belair	Wild	Live	Faecal (rectal) swab	2022-10-01	Female	No antibiotic treatment	Yes	Yes	Yes	Positive	Multiple bands	Negative	-
BNP-033	Post-fire	South Australia, Mount Lofty Ranges, Belair	Wild	Live	Faecal sample	2022-10-01	Female	No antibiotic treatment	Yes	Yes	Yes	Positive	Multiple bands	Negative	-
BNP-034	Post-fire	South Australia, Mount Lofty Ranges, Belair	Wild	Live	Faecal sample	2022-10-01	Male	No antibiotic treatment	Yes	Yes	Yes	Negative	-	Negative	-
BNP-035	Post-fire	South Australia, Mount Lofty Ranges, Belair	Wild	Live	Faecal sample	2022-10-01	Female	No antibiotic treatment	Yes	Yes	Yes	Positive	Multiple bands	Negative	-
BNP-036	Post-fire	South Australia, Mount Lofty Ranges, Belair	Wild	Live	Faecal sample	2022-10-01	Female	No antibiotic treatment	Yes	Yes	Yes	Positive	Multiple bands	Negative	-
BNP-037	Post-fire	South Australia, Mount Lofty Ranges, Belair	Wild	Live	Faecal (rectal) swab	2022-10-01	Male	No antibiotic treatment	Yes	Yes	Yes	Positive	Multiple bands	Negative	-
BNP-039	Post-fire	South Australia, Mount Lofty Ranges, Belair	Wild	Live	Faecal sample	2022-10-01	Male	No antibiotic treatment	Yes	Yes	Yes	Negative	-	Negative	-
BNP-040	Post-fire	South Australia, Mount Lofty Ranges, Belair	Wild	Live	Faecal sample	2022-10-01	Female	No antibiotic treatment	Yes	Yes	Yes	Negative	-	Negative	-
BNP-041	Post-fire	South Australia, Mount Lofty Ranges, Belair	Wild	Live	Faecal sample	2022-10-01	Female	No antibiotic treatment	Yes	Yes	Yes	Negative	-	Negative	-
BNP-042	Post-fire	South Australia, Mount Lofty Ranges, Belair	Wild	Live	Faecal sample	2022-10-01	Female	No antibiotic treatment	Yes	Yes	Yes	Negative	-	Negative	-
BNP-043	Post-fire	South Australia, Mount Lofty Ranges, Belair	Wild	Live	Faecal sample	2022-10-01	Male	No antibiotic treatment	Yes	Yes	Yes	Negative	-	Negative	-
BNP-044	Post-fire	South Australia, Mount Lofty Ranges, Belair	Wild	Live	Faecal sample	2022-10-01	Female	No antibiotic treatment	Yes	Yes	Yes	Positive	Multiple bands	Negative	-
BNP-045	Post-fire	South Australia, Mount Lofty Ranges, Belair	Wild	Live	Faecal sample	2022-10-01	Male	No antibiotic treatment	Yes	Yes	Yes	Positive	Multiple bands	Negative	-
BNP-046	Post-fire	South Australia, Mount Lofty Ranges, Belair	Wild	Live	Faecal sample	2022-10-01	Female	No antibiotic treatment	Yes	Yes	Yes	Negative	-	Negative	-
BNP-047	Post-fire	South Australia, Mount Lofty Ranges, Belair	Wild	Live	Faecal sample	2022-10-01	Female	No antibiotic treatment	Yes	Yes	Yes	Positive	Multiple bands	Negative	-
BNP-048	Post-fire	South Australia, Mount Lofty Ranges, Belair	Wild	Live	Faecal sample	2022-10-01	Female	No antibiotic treatment	Yes	Yes	Yes	Positive	Multiple bands	Negative	-
BNP-049	Post-fire	South Australia, Mount Lofty Ranges, Belair	Wild	Live	Faecal (rectal) swab	2022-10-01	Female	No antibiotic treatment	Yes	Yes	Yes	Positive	Multiple bands	Negative	-
BNP-050	Post-fire	South Australia, Mount Lofty Ranges, Belair	Wild	Live	Faecal (rectal) swab	2022-10-01	Male	No antibiotic treatment	Yes	Yes	Yes	Negative	-	Negative	-
BNP-051	Post-fire	South Australia, Mount Lofty Ranges, Belair	Wild	Live	Faecal sample	2022-10-01	Female	No antibiotic treatment	Yes	Yes	Yes	Negative	-	Negative	-
BNP-052	Post-fire	South Australia, Mount Lofty Ranges, Belair	Wild	Live	Faecal sample	2022-10-01	Male	No antibiotic treatment	Yes	Yes	Yes	Positive	Multiple bands	Negative	-
BNP-053	Post-fire	South Australia, Mount Lofty Ranges, Belair	Wild	Live	Faecal sample	2022-10-01	Male	No antibiotic treatment	Yes	Yes	Yes	Positive	Multiple bands	Negative	-
BNP-054	Post-fire	South Australia, Mount Lofty Ranges, Belair	Wild	Live	Faecal (rectal) swab	2022-10-01	Male	No antibiotic treatment	Yes	Yes	Yes	Positive	No bands	Negative	-
BNP-055	Post-fire	South Australia, Mount Lofty Ranges, Belair	Wild	Live	Faecal sample	2022-10-01	Female	No antibiotic treatment	Yes	Yes	Yes	Positive	Multiple bands	Negative	-
BNP-056	Post-fire	South Australia, Mount Lofty Ranges, Belair	Wild	Live	Faecal sample	2022-10-01	Male	No antibiotic treatment	Yes	Yes	Yes	Negative	-	Negative	-
BNP-057	Post-fire	South Australia, Mount Lofty Ranges, Belair	Wild	Live	Faecal sample	2022-10-01	Male	No antibiotic treatment	Yes	Yes	Yes	Negative	-	Negative	-
BNP-058	Post-fire	South Australia, Mount Lofty Ranges, Belair	Wild	Live	Faecal sample	2022-10-01	Female	No antibiotic treatment	Yes	Yes	Yes	Negative	-	Negative	-
BNP-059	Post-fire	South Australia, Mount Lofty Ranges, Belair	Wild	Live	Faecal sample	2022-10-01	Female	No antibiotic treatment	Yes	Yes	Yes	Negative	-	Negative	-
BNP-060	Post-fire	South Australia, Mount Lofty Ranges, Belair	Wild	Live	Faecal sample	2022-10-01	Female	No antibiotic treatment	Yes	Yes	Yes	Negative	-	Negative	-
BNP-061	Post-fire	South Australia, Mount Lofty Ranges, Belair	Wild	Live	Faecal sample	2022-10-01	Female	No antibiotic treatment	Yes	Yes	Yes	Negative	-	Negative	-
BNP-062	Post-fire	South Australia, Mount Lofty Ranges, Belair	Wild	Live	Faecal sample	2022-10-01	Male	No antibiotic treatment	Yes	Yes	Yes	Negative	-	Negative	-
BNP-063	Post-fire	South Australia, Mount Lofty Ranges, Belair	Wild	Live	Faecal (rectal) swab	2022-10-01	Male	No antibiotic treatment	Yes	Yes	Yes	Positive	Multiple bands	Negative	-
BNP-064	Post-fire	South Australia, Mount Lofty Ranges, Belair	Wild	Live	Faecal sample	2022-10-01	Female	No antibiotic treatment	Yes	Yes	Yes	Negative	-	Negative	-
BNP-065	Post-fire	South Australia, Mount Lofty Ranges, Belair	Wild	Live	Faecal sample	2022-10-01	Female	No antibiotic treatment	Yes	Yes	Yes	Positive	Multiple bands	Negative	-
BNP-066	Post-fire	South Australia, Mount Lofty Ranges, Belair	Wild	Live	Faecal sample	2022-10-01	Female	No antibiotic treatment	Yes	Yes	Yes	Negative	-	Negative	-
BNP-067	Post-fire	South Australia, Mount Lofty Ranges, Belair	Wild	Live	Faecal sample	2022-10-01	Female	No antibiotic treatment	Yes	Yes	Yes	Negative	-	Negative	-
BNP-068	Post-fire	South Australia, Mount Lofty Ranges, Belair	Wild	Live	Faecal (rectal) swab	2022-10-01	Female	No antibiotic treatment	Yes	Yes	Yes	Negative	-	Negative	-
BNP-069	Post-fire	South Australia, Mount Lofty Ranges, Belair	Wild	Live	Faecal sample	2022-10-01	Male	No antibiotic treatment	Yes	Yes	Yes	Positive	Multiple bands	Negative	-
BNP-070	Post-fire	South Australia, Mount Lofty Ranges, Belair	Wild	Live	Faecal sample	2022-10-01	Female	No antibiotic treatment	Yes	Yes	Yes	Negative	-	Negative	-
BNP-071	Post-fire	South Australia, Mount Lofty Ranges, Belair	Wild	Live	Faecal sample	2022-10-01	Female	No antibiotic treatment	Yes	Yes	Yes	Negative	-	Negative	-
BNP-072	Post-fire	South Australia, Mount Lofty Ranges, Belair	Wild	Live	Faecal sample	2022-10-01	Female	No antibiotic treatment	Yes	Yes	Yes	Negative	-	Negative	-
BNP-073	Post-fire	South Australia, Mount Lofty Ranges, Belair	Wild	Live	Faecal sample	2022-10-01	Female	No antibiotic treatment	Yes	Yes	Yes	Negative	-	Negative	-
BNP-074	Post-fire	South Australia, Mount Lofty Ranges, Belair	Wild	Live	Faecal (rectal) swab	2022-10-01	Female	No antibiotic treatment	Yes	Yes	Yes	Negative	-	Negative	-
BNP-075	Post-fire	South Australia, Mount Lofty Ranges, Belair	Wild	Live	Faecal sample	2022-10-01	Male	No antibiotic treatment	Yes	Yes	Yes	Positive	Multiple bands	Negative	-
BNP-076	Post-fire	South Australia, Mount Lofty Ranges, Belair	Wild	Live	Faecal sample	2022-10-01	Female	No antibiotic treatment	Yes	Yes	Yes	Negative	-	Negative	-
BNP-078	Post-fire	South Australia, Mount Lofty Ranges, Belair	Wild	Live	Faecal sample	2022-10-01	Female	No antibiotic treatment	Yes	Yes	Yes	Negative	-	Negative	-
BNP-079	Post-fire	South Australia, Mount Lofty Ranges, Belair	Wild	Live	Faecal sample	2022-10-01	Female	No antibiotic treatment	Yes	Yes	Yes	Negative	-	Negative	-
BNP-080	Post-fire	South Australia, Mount Lofty Ranges, Belair	Wild	Live	Faecal sample	2022-10-01	Male	No antibiotic treatment	Yes	Yes	Yes	Negative	-	Negative	-
BNP-081	Post-fire	South Australia, Mount Lofty Ranges, Belair	Wild	Live	Faecal sample	2022-10-01	Female	No antibiotic treatment	Yes	Yes	Yes	Negative	-	Negative	-
BNP-082	Post-fire	South Australia, Mount Lofty Ranges, Belair	Wild	Live	Faecal sample	2022-10-01	Male	No antibiotic treatment	Yes	Yes	Yes	Negative	-	Negative	-
BNP-083	Post-fire	South Australia, Mount Lofty Ranges, Belair	Wild	Live	Faecal sample	2022-10-01	Female	No antibiotic treatment	Yes	Yes	Yes	Negative	-	Negative	-
BNP-084	Post-fire	South Australia, Mount Lofty Ranges, Belair	Wild	Live	Faecal (rectal) swab	2022-10-01	Male	No antibiotic treatment	Yes	Yes	Yes	Negative	-	Negative	-
BNP-085	Post-fire	South Australia, Mount Lofty Ranges, Belair	Wild	Live	Faecal (rectal) swab	2022-10-01	Female	No antibiotic treatment	Yes	Yes	Yes	Negative	-	Negative	-
BNP-086	Post-fire	South Australia, Mount Lofty Ranges, Belair	Wild	Live	Faecal sample	2022-10-01	Female	No antibiotic treatment	Yes	Yes	Yes	Negative	-	Negative	-
BNP-087	Post-fire	South Australia, Mount Lofty Ranges, Belair	Wild	Live	Faecal sample	2022-10-01	Female	No antibiotic treatment	Yes	Yes	Yes	Negative	-	Negative	-
BNP-088	Post-fire	South Australia, Mount Lofty Ranges, Belair	Wild	Live	Faecal sample	2022-10-01	Female	No antibiotic treatment	Yes	Yes	Yes	Negative	-	Negative	-
BNP-089	Post-fire	South Australia, Mount Lofty Ranges, Belair	Wild	Live	Faecal sample	2022-10-01	Female	No antibiotic treatment	Yes	Yes	Yes	Negative	-	Negative	-
BNP-090	Post-fire	South Australia, Mount Lofty Ranges, Belair	Wild	Live	Faecal sample	2022-10-01	Male	No antibiotic treatment	Yes	Yes	Yes	Negative	-	Negative	-
BNP-091	Post-fire	South Australia, Mount Lofty Ranges, Belair	Wild	Live	Faecal sample	2022-10-01	Female	No antibiotic treatment	Yes	Yes	Yes	Positive	Multiple bands	Negative	-
BNP-092	Post-fire	South Australia, Mount Lofty Ranges, Belair	Wild	Live	Faecal sample	2022-10-01	Male	No antibiotic treatment	Yes	Yes	Yes	Negative	-	Negative	-
BNP-093	Post-fire	South Australia, Mount Lofty Ranges, Belair	Wild	Live	Faecal (rectal) swab	2022-10-01	Female	No antibiotic treatment	Yes	Yes	Yes	Negative	-	Negative	-
BNP-094	Post-fire	South Australia, Mount Lofty Ranges, Belair	Wild	Live	Faecal (rectal) swab	2022-10-01	Male	No antibiotic treatment	Yes	Yes	Yes	Positive	Multiple bands	Negative	-
BNP-095	Post-fire	South Australia, Mount Lofty Ranges, Belair	Wild	Live	Faecal sample	2022-10-01	Female	No antibiotic treatment	Yes	Yes	Yes	Positive	Multiple bands	Negative	-
BNP-096	Post-fire	South Australia, Mount Lofty Ranges, Belair	Wild	Live	Faecal sample	2022-10-01	Female	No antibiotic treatment	Yes	Yes	Yes	Negative	-	Negative	-
BNP-097	Post-fire	South Australia, Mount Lofty Ranges, Belair	Wild	Live	Faecal sample	2022-10-01	Female	No antibiotic treatment	Yes	Yes	Yes	Positive	Multiple bands	Negative	-
BNP-098	Post-fire	South Australia, Mount Lofty Ranges, Belair	Wild	Live	Faecal sample	2022-10-01	Male	No antibiotic treatment	Yes	Yes	Yes	Positive	Multiple bands	Negative	-
BNP-099	Post-fire	South Australia, Mount Lofty Ranges, Belair	Wild	Live	Faecal sample	2022-10-01	Male	No antibiotic treatment	Yes	Yes	Yes	Positive	Multiple bands	Negative	-
BNP-100	Post-fire	South Australia, Mount Lofty Ranges, Belair	Wild	Live	Faecal sample	2022-10-01	Female	No antibiotic treatment	Yes	Yes	Yes	Negative	-	Negative	-

## Sheet: Koala cloacal swab samples
Sample ID	Pre-fire/Fire-affected/ Post-fire	Location	Wild/In care	Animal status (live/dead)	Samples collected	Date collected	Sex	Antibiotic treatment	Faecal DNA Extracted	16S PCR	Faecal DNA integron screening	intI1 PCR	Integron cassette PCRs	blaTEM PCR	blaTEM gene
KI01	Pre-fire	South Australia, Kangaroo Island	Wild	Live	Cloacal swab	2014-2017	Female	No antibiotic treatment	Yes	Positive	Yes	Negative	-	Negative	-
KI02	Pre-fire	South Australia, Kangaroo Island	Wild	Live	Cloacal swab	2014-2017	Female	No antibiotic treatment	Yes	Positive	Yes	Negative	-	Negative	-
KI03	Pre-fire	South Australia, Kangaroo Island	Wild	Live	Cloacal swab	2014-2017	Female	No antibiotic treatment	Yes	Positive	Yes	Negative	-	Negative	-
KI04	Pre-fire	South Australia, Kangaroo Island	Wild	Live	Cloacal swab	2014-2017	Female	No antibiotic treatment	Yes	Positive	Yes	Negative	-	Negative	-
KI09	Pre-fire	South Australia, Kangaroo Island	Wild	Live	Cloacal swab	2014-2017	Female	No antibiotic treatment	Yes	Positive	Yes	Negative	-	Negative	-
KI10	Pre-fire	South Australia, Kangaroo Island	Wild	Live	Cloacal swab	2014-2017	Female	No antibiotic treatment	Yes	Positive	Yes	Negative	-	Negative	-
KI11	Pre-fire	South Australia, Kangaroo Island	Wild	Live	Cloacal swab	2014-2017	Female	No antibiotic treatment	Yes	Positive	Yes	Negative	-	Negative	-
KI12	Pre-fire	South Australia, Kangaroo Island	Wild	Live	Cloacal swab	2014-2017	Female	No antibiotic treatment	Yes	Positive	Yes	Negative	-	Negative	-
KI13	Pre-fire	South Australia, Kangaroo Island	Wild	Live	Cloacal swab	2014-2017	Female	No antibiotic treatment	Yes	Positive	Yes	Negative	-	Negative	-
KI15	Pre-fire	South Australia, Kangaroo Island	Wild	Live	Cloacal swab	2014-2017	Female	No antibiotic treatment	Yes	Positive	Yes	Negative	-	Negative	-
KI16	Pre-fire	South Australia, Kangaroo Island	Wild	Live	Cloacal swab	2014-2017	Female	No antibiotic treatment	Yes	Positive	Yes	Negative	-	Negative	-
KI17	Pre-fire	South Australia, Kangaroo Island	Wild	Live	Cloacal swab	2014-2017	Female	No antibiotic treatment	Yes	Positive	Yes	Negative	-	Negative	-
KI18	Pre-fire	South Australia, Kangaroo Island	Wild	Live	Cloacal swab	2014-2017	Female	No antibiotic treatment	Yes	Positive	Yes	Negative	-	Negative	-
KI19	Pre-fire	South Australia, Kangaroo Island	Wild	Live	Cloacal swab	2014-2017	Female	No antibiotic treatment	Yes	Positive	Yes	Negative	-	Negative	-
KI20	Pre-fire	South Australia, Kangaroo Island	Wild	Live	Cloacal swab	2014-2017	Female	No antibiotic treatment	Yes	Positive	Yes	Negative	-	Negative	-
KI22	Pre-fire	South Australia, Kangaroo Island	Wild	Live	Cloacal swab	2014-2017	Female	No antibiotic treatment	Yes	Positive	Yes	Negative	-	Negative	-
KI23	Pre-fire	South Australia, Kangaroo Island	Wild	Live	Cloacal swab	2014-2017	Female	No antibiotic treatment	Yes	Positive	Yes	Negative	-	Negative	-
KI24	Pre-fire	South Australia, Kangaroo Island	Wild	Live	Cloacal swab	2014-2017	Female	No antibiotic treatment	Yes	Positive	Yes	Negative	-	Negative	-
KI25	Pre-fire	South Australia, Kangaroo Island	Wild	Live	Cloacal swab	2014-2017	Female	No antibiotic treatment	Yes	Positive	Yes	Negative	-	Negative	-
KI26	Pre-fire	South Australia, Kangaroo Island	Wild	Live	Cloacal swab	2014-2017	Female	No antibiotic treatment	Yes	Positive	Yes	Negative	-	Negative	-
KI27	Pre-fire	South Australia, Kangaroo Island	Wild	Live	Cloacal swab	2014-2017	Female	No antibiotic treatment	Yes	Positive	Yes	Negative	-	Negative	-
KI28	Pre-fire	South Australia, Kangaroo Island	Wild	Live	Cloacal swab	2014-2017	Female	No antibiotic treatment	Yes	Positive	Yes	Negative	-	Negative	-
KI29	Pre-fire	South Australia, Kangaroo Island	Wild	Live	Cloacal swab	2014-2017	Female	No antibiotic treatment	Yes	Positive	Yes	Negative	-	Negative	-
KI30	Pre-fire	South Australia, Kangaroo Island	Wild	Live	Cloacal swab	2014-2017	Female	No antibiotic treatment	Yes	Positive	Yes	Negative	-	Negative	-
KI31	Pre-fire	South Australia, Kangaroo Island	Wild	Live	Cloacal swab	2014-2017	Female	No antibiotic treatment	Yes	Positive	Yes	Negative	-	Negative	-
KI33	Pre-fire	South Australia, Kangaroo Island	Wild	Live	Cloacal swab	2014-2017	Female	No antibiotic treatment	Yes	Positive	Yes	Negative	-	Negative	-
KI34	Pre-fire	South Australia, Kangaroo Island	Wild	Live	Cloacal swab	2014-2017	Female	No antibiotic treatment	Yes	Positive	Yes	Negative	-	Negative	-
KI35	Pre-fire	South Australia, Kangaroo Island	Wild	Live	Cloacal swab	2014-2017	Female	No antibiotic treatment	Yes	Positive	Yes	Negative	-	Negative	-
KI36	Pre-fire	South Australia, Kangaroo Island	Wild	Live	Cloacal swab	2014-2017	Female	No antibiotic treatment	Yes	Positive	Yes	Negative	-	Negative	-
KI37	Pre-fire	South Australia, Kangaroo Island	Wild	Live	Cloacal swab	2014-2017	Female	No antibiotic treatment	Yes	Positive	Yes	Negative	-	Negative	-
KI40	Pre-fire	South Australia, Kangaroo Island	Wild	Live	Cloacal swab	2014-2017	Female	No antibiotic treatment	Yes	Positive	Yes	Negative	-	Negative	-
KI41	Pre-fire	South Australia, Kangaroo Island	Wild	Live	Cloacal swab	2014-2017	Female	No antibiotic treatment	Yes	Positive	Yes	Negative	-	Negative	-
KI42	Pre-fire	South Australia, Kangaroo Island	Wild	Live	Cloacal swab	2014-2017	Female	No antibiotic treatment	Yes	Positive	Yes	Negative	-	Negative	-
KI43	Pre-fire	South Australia, Kangaroo Island	Wild	Live	Cloacal swab	2014-2017	Female	No antibiotic treatment	Yes	Positive	Yes	Negative	-	Negative	-
KI44	Pre-fire	South Australia, Kangaroo Island	Wild	Live	Cloacal swab	2014-2017	Female	No antibiotic treatment	Yes	Positive	Yes	Negative	-	Negative	-
KI45	Pre-fire	South Australia, Kangaroo Island	Wild	Live	Cloacal swab	2014-2017	Female	No antibiotic treatment	Yes	Positive	Yes	Negative	-	Negative	-
KI46	Pre-fire	South Australia, Kangaroo Island	Wild	Live	Cloacal swab	2014-2017	Female	No antibiotic treatment	Yes	Positive	Yes	Negative	-	Negative	-
KI47	Pre-fire	South Australia, Kangaroo Island	Wild	Live	Cloacal swab	2014-2017	Female	No antibiotic treatment	Yes	Positive	Yes	Negative	-	Negative	-
KI48	Pre-fire	South Australia, Kangaroo Island	Wild	Live	Cloacal swab	2014-2017	Female	No antibiotic treatment	Yes	Positive	Yes	Negative	-	Negative	-
KI50	Pre-fire	South Australia, Kangaroo Island	Wild	Live	Cloacal swab	2014-2017	Female	No antibiotic treatment	Yes	Positive	Yes	Negative	-	Negative	-
KI51	Pre-fire	South Australia, Kangaroo Island	Wild	Live	Cloacal swab	2014-2017	Female	No antibiotic treatment	Yes	Positive	Yes	Negative	-	Negative	-
KI52	Pre-fire	South Australia, Kangaroo Island	Wild	Live	Cloacal swab	2014-2017	Female	No antibiotic treatment	Yes	Positive	Yes	Negative	-	Negative	-
KI54	Pre-fire	South Australia, Kangaroo Island	Wild	Live	Cloacal swab	2014-2017	Female	No antibiotic treatment	Yes	Positive	Yes	Negative	-	Negative	-
KI55	Pre-fire	South Australia, Kangaroo Island	Wild	Live	Cloacal swab	2014-2017	Female	No antibiotic treatment	Yes	Positive	Yes	Negative	-	Negative	-
KI56	Pre-fire	South Australia, Kangaroo Island	Wild	Live	Cloacal swab	2014-2017	Female	No antibiotic treatment	Yes	Positive	Yes	Negative	-	Negative	-
KI57	Pre-fire	South Australia, Kangaroo Island	Wild	Live	Cloacal swab	2014-2017	Female	No antibiotic treatment	Yes	Positive	Yes	Negative	-	Negative	-
C41	Fire-affected	South Australia, Kangaroo Island	In care	Live	Cloacal swab	Jan 2020 - March 2020	Female	Amoxicillin	Yes	Positive	Yes	Negative	-	Negative	-
R11	Fire-affected	South Australia, Kangaroo Island	In care	Live	Cloacal swab	Jan 2020 - March 2020	Female	Unknown	Yes	Positive	Yes	Negative	-	Negative	-
R12	Fire-affected	South Australia, Kangaroo Island	In care	Live	Cloacal swab	Jan 2020 - March 2020	Female	Unknown	Yes	Positive	Yes	Positive	No bands	Negative	-
T33	Fire-affected	South Australia, Kangaroo Island	In care	Live	Cloacal swab	Jan 2020 - March 2020	Female	Amoxicillin, Enrofloxacin	Yes	Positive	Yes	Positive	dfrA14-IS26	Negative	-
T100	Fire-affected	South Australia, Kangaroo Island	In care	Live	Cloacal swab	Jan 2020 - March 2020	Female	Amoxicillin, Enrofloxacin	Yes	Positive	Yes	Positive	No bands	Negative	-
T199	Fire-affected	South Australia, Kangaroo Island	In care	Live	Cloacal swab	Jan 2020 - March 2020	Female	No antibiotic treatment	Yes	Positive	Yes	Negative	-	Negative	-
T212	Fire-affected	South Australia, Kangaroo Island	In care	Live	Cloacal swab	Jan 2020 - March 2020	Female	Amoxicillin	Yes	Positive	Yes	Negative	-	Negative	-
T224	Fire-affected	South Australia, Kangaroo Island	In care	Live	Cloacal swab	Jan 2020 - March 2020	Female	No antibiotic treatment	Yes	Positive	Yes	Negative	-	Negative	-
T302	Fire-affected	South Australia, Kangaroo Island	In care	Live	Cloacal swab	Jan 2020 - March 2020	Female	No antibiotic treatment	Yes	Positive	Yes	Positive	Non-specific	Negative	-
T308	Fire-affected	South Australia, Kangaroo Island	In care	Live	Cloacal swab	Jan 2020 - March 2020	Female	No antibiotic treatment	Yes	Positive	Yes	Negative	-	Negative	-
T321	Fire-affected	South Australia, Kangaroo Island	In care	Live	Cloacal swab	Jan 2020 - March 2020	Female	No antibiotic treatment	Yes	Positive	Yes	Positive	Non-specific	Negative	-
T322	Fire-affected	South Australia, Kangaroo Island	In care	Live	Cloacal swab	Jan 2020 - March 2020	Female	No antibiotic treatment	Yes	Positive	Yes	Positive	No bands	Negative	-
T325	Fire-affected	South Australia, Kangaroo Island	In care	Live	Cloacal swab	Jan 2020 - March 2020	Female	Amoxicillin +/- clavulanic acid	Yes	Positive	Yes	Positive	No bands	Negative	-
T374	Fire-affected	South Australia, Kangaroo Island	In care	Live	Cloacal swab	Jan 2020 - March 2020	Female	No antibiotic treatment	Yes	Positive	Yes	Positive	Multiple bands	Negative	-
T393	Fire-affected	South Australia, Kangaroo Island	In care	Live	Cloacal swab	Jan 2020 - March 2020	Female	No antibiotic treatment	Yes	Positive	Yes	Negative	-	Negative	-
T400	Fire-affected	South Australia, Kangaroo Island	In care	Live	Cloacal swab	Jan 2020 - March 2020	Female	No antibiotic treatment	Yes	Positive	Yes	Positive	No bands	Negative	-
T414	Fire-affected	South Australia, Kangaroo Island	In care	Live	Cloacal swab	Jan 2020 - March 2020	Female	No antibiotic treatment	Yes	Positive	Yes	Negative	-	Negative	-
T417	Fire-affected	South Australia, Kangaroo Island	In care	Live	Cloacal swab	Jan 2020 - March 2020	Female	No antibiotic treatment	Yes	Positive	Yes	Negative	-	Negative	-
T421	Fire-affected	South Australia, Kangaroo Island	In care	Live	Cloacal swab	Jan 2020 - March 2020	Female	No antibiotic treatment	Yes	Positive	Yes	Negative	-	Negative	-
T423-1	Fire-affected	South Australia, Kangaroo Island	In care	Live	Cloacal swab	Jan 2020 - March 2020	Female	Unknown	Yes	Positive	Yes	Negative	-	Negative	-
T432	Fire-affected	South Australia, Kangaroo Island	In care	Live	Cloacal swab	Jan 2020 - March 2020	Female	No antibiotic treatment	Yes	Positive	Yes	Positive	dfrA22-qacEdelta	Negative	-
T434	Fire-affected	South Australia, Kangaroo Island	In care	Live	Cloacal swab	Jan 2020 - March 2020	Female	No antibiotic treatment	Yes	Positive	Yes	Positive	No bands	Negative	-
T438	Fire-affected	South Australia, Kangaroo Island	In care	Live	Cloacal swab	Jan 2020 - March 2020	Female	No antibiotic treatment	Yes	Positive	Yes	Positive	Multiple bands	Negative	-
T443	Fire-affected	South Australia, Kangaroo Island	In care	Live	Cloacal swab	Jan 2020 - March 2020	Female	No antibiotic treatment	Yes	Positive	Yes	Positive	No bands	Negative	-
T447	Fire-affected	South Australia, Kangaroo Island	In care	Live	Cloacal swab	Jan 2020 - March 2020	Female	Amoxicillin +/- clavulanic acid, Enrofloxacin	Yes	Positive	Yes	Negative	-	Negative	-
T448	Fire-affected	South Australia, Kangaroo Island	In care	Live	Cloacal swab	Jan 2020 - March 2020	Female	No antibiotic treatment	Yes	Positive	Yes	Negative	-	Negative	-
T449	Fire-affected	South Australia, Kangaroo Island	In care	Live	Cloacal swab	Jan 2020 - March 2020	Female	No antibiotic treatment	Yes	Positive	Yes	Negative	-	Negative	-
T450-1	Fire-affected	South Australia, Kangaroo Island	In care	Live	Cloacal swab	Jan 2020 - March 2020	Female	Unknown	Yes	Positive	Yes	Positive	aadA2-qacEdelta	Negative	-
T450-2	Fire-affected	South Australia, Kangaroo Island	In care	Live	Cloacal swab	Jan 2020 - March 2020	Female	Unknown	Yes	Positive	Yes	Negative	-	Negative	-
T460	Fire-affected	South Australia, Kangaroo Island	In care	Live	Cloacal swab	Jan 2020 - March 2020	Female	No antibiotic treatment	Yes	Positive	Yes	Negative	-	Negative	-
T464	Fire-affected	South Australia, Kangaroo Island	In care	Live	Cloacal swab	Jan 2020 - March 2020	Female	No antibiotic treatment	Yes	Positive	Yes	Positive	Non-specific	Negative	-
T471	Fire-affected	South Australia, Kangaroo Island	In care	Live	Cloacal swab	Jan 2020 - March 2020	Female	No antibiotic treatment	Yes	Positive	Yes	Negative	-	Negative	-

## Sheet: GHFF faecal samples
Sample ID	Pre-fire/Fire-affected/ Post-fire	Location	Wild/In care	Animal status (live/dead)	Samples collected	Date collected	Medication Hx	Faecal DNA Extracted Extraction	16S PCR	Faecal DNA integron screening	intI1 PCR	Integron cassette PCRs	blaTEM PCR	blaTEM gene	Corresponding Escherichia coli isolates	Isolate Sequence Type (ST)	Isolate serotype (O:H)	Isolate blaTEM gene	Class 1 integrons	Isolate Enterobase accession ID
FF1378	Pre-fire	New South Wales, Shoalhaven	In care	Live	Fecal swab	2018-10-15	No antibiotic treatment	Yes	Positive	Yes	Positive	No ARGs	Negative	-	-	-	-	-	-	-
FF1507	Pre-fire	New South Wales, Shoalhaven	In care	Live	Fecal swab	2018-12-11	No antibiotic treatment	Yes	Positive	Yes	Positive	Multiple bands	Negative	-	-	-	-	-	-	-
FF1509	Pre-fire	New South Wales, Shoalhaven	In care	Live	Fecal swab	2018-12-11	No antibiotic treatment	Yes	Positive	Yes	Positive	Non-specific	Negative	-	-	-	-	-	-	-
FF1527	Pre-fire	New South Wales, Shoalhaven	In care	Live	Fecal swab	2019-01-09	No antibiotic treatment	Yes	Positive	Yes	Positive	Multiple bands	Negative	-	-	-	-	-	-	-
FF1544	Pre-fire	New South Wales, Shoalhaven	In care	Live	Fecal swab	2019-01-13	No antibiotic treatment	Yes	Positive	Yes	Positive	No ARGs	Positive	blaTEM-1B	-	-	-	-	-	-
FF1545	Pre-fire	New South Wales, Shoalhaven	In care	Live	Fecal swab	2019-01-12	No antibiotic treatment	Yes	Positive	Yes	Positive	No ARGs	Positive	blaTEM-1B	-	-	-	-	-	-
FF1546	Pre-fire	New South Wales, Sydney	In care	Live	Fecal swab	2019-01-10	No antibiotic treatment	Yes	Positive	Yes	Positive	Multiple bands	Positive	blaTEM-1B	-	-	-	-	-	-
FF1547	Pre-fire	New South Wales, Sydney	In care	Live	Fecal swab	2019-01-10	Amoxicillin + clavulanic acid	Yes	Positive	Yes	Positive	No ARGs	Positive	blaTEM-1B	-	-	-	-	-	-
FF1548	Pre-fire	New South Wales, Sydney	In care	Live	Fecal swab	2019-01-10	No antibiotic treatment	Yes	Positive	Yes	Positive	QacL/qacEdelta	Positive	blaTEM-1B	-	-	-	-	-	-
FF1549	Pre-fire	New South Wales, Sydney	In care	Live	Fecal swab	2019-01-10	No antibiotic treatment	Yes	Positive	Yes	Positive	Multiple bands	Negative	-	-	-	-	-	-	-
FF1550	Pre-fire	New South Wales, Sydney	In care	Live	Fecal swab	2019-01-14	No antibiotic treatment	Yes	Positive	Yes	Negative	-	Negative	-	-	-	-	-	-	-
FF1556	Pre-fire	New South Wales, Sydney	In care	Live	Fecal swab	2019-01-23	No antibiotic treatment	Yes	Positive	Yes	Positive	Multiple bands	Negative	-	-	-	-	-	-	-
FF1557 and FF1558	Pre-fire	New South Wales, Sydney	In care	Live	Fecal swab	20/1/2019 and 27/1/2019	No antibiotic treatment	Yes	Positive	Yes	Positive	No ARGs	Positive	blaTEM-1B	-	-	-	-	-	-
FF1559	Pre-fire	New South Wales, Sydney	In care	Live	Fecal swab	2019-01-25	No antibiotic treatment	Yes	Positive	Yes	Positive	No ARGs	Positive	blaTEM-1B	-	-	-	-	-	-
FF1560	Pre-fire	New South Wales, Sydney	In care	Live	Fecal swab	2019-01-27	No antibiotic treatment	Yes	Positive	Yes	Positive	No ARGs	Positive	blaTEM-1B	-	-	-	-	-	-
FF1601	Pre-fire	New South Wales, Sydney	In care	Live	Fecal swab	2019-02-23	No antibiotic treatment	Yes	Positive	Yes	Positive	Multiple bands	Negative	-	-	-	-	-	-	-
FF1603	Pre-fire	New South Wales, Sydney	In care	Live	Fecal swab	2019-03-01	No antibiotic treatment	Yes	Positive	Yes	Positive	Multiple bands	Positive	blaTEM-1B	-	-	-	-	-	-
FF1604	Pre-fire	New South Wales, Sydney	In care	Live	Fecal swab	2019-03-11	No antibiotic treatment	Yes	Positive	Yes	Negative	-	Negative	-	-	-	-	-	-	-
FF1605	Pre-fire	New South Wales, Sydney	In care	Live	Fecal swab	2019-03-11	No antibiotic treatment	Yes	Positive	Yes	Positive	Multiple bands	Negative	-	-	-	-	-	-	-
FF1606	Pre-fire	New South Wales, Sydney	In care	Live	Fecal swab	2019-03-16	No antibiotic treatment	Yes	Positive	Yes	Positive	aadA2/qacEdelta	Negative	-	-	-	-	-	-	-
FF1607	Pre-fire	New South Wales, Sydney	In care	Live	Fecal swab	2019-03-22	No antibiotic treatment	Yes	Positive	Yes	Negative	-	Positive	blaTEM-1B	-	-	-	-	-	-
FF1608	Pre-fire	New South Wales, Sydney	In care	Live	Fecal swab	2019-03-23	No antibiotic treatment	Yes	Positive	Yes	Positive	aadA2/qacEdelta	Positive	blaTEM-1B	-	-	-	-	-	-
FF1609	Pre-fire	New South Wales, Sydney	In care	Live	Fecal swab	2019-03-30	No antibiotic treatment	Yes	Positive	Yes	Positive	No ARGs	Negative	-	-	-	-	-	-	-
FF1610	Pre-fire	New South Wales, Sydney	In care	Live	Fecal swab	2019-04-01	No antibiotic treatment	Yes	Positive	Yes	Positive	No ARGs	Negative	-	-	-	-	-	-	-
FF1611	Pre-fire	New South Wales, Sydney	In care	Live	Fecal swab	2019-04-03	No antibiotic treatment	Yes	Positive	Yes	Negative	-	Negative	-	-	-	-	-	-	-
FF1397	Pre-fire	South Australia, Adelaide	In care	Live	Fecal swab	2018-11-15	No antibiotic treatment	Yes	Positive	Yes	Positive	Multiple bands	Positive	blaTEM-ND	-	-	-	-	-	-
FF1410	Pre-fire	South Australia, Adelaide	In care	Live	Fecal swab	2018-11-23	Amoxicillin + clavulanic acid	Yes	Positive	Yes	Positive	Multiple bands	Positive	blaTEM-33	FF1410	2144	O166:H49	blaTEM-33	-	ESC_UA2845AA
FF1412	Pre-fire	South Australia, Adelaide	In care	Live	Fecal swab	2018-11-24	Amoxicillin + clavulanic acid	Yes	Positive	Yes	Negative	-	Positive	blaTEM-33	FF1412	2144	O166:H49	blaTEM-33	-	ESC_UA2845AA
FF1414	Pre-fire	South Australia, Adelaide	In care	Live	Fecal swab	2018-11-21	No antibiotic treatment	Yes	Positive	Yes	Positive	Non-specific	Negative	-	-	-	-	-	-	-
FF1416 and FF1417	Pre-fire	South Australia, Adelaide	In care	Live	Fecal swab	24/11/2018 and 31/12/2018	No antibiotic treatment	Yes	Positive	Yes	Positive	Multiple bands	Negative	-	-	-	-	-	-	-
FF1418 and FF1419	Pre-fire	South Australia, Adelaide	In care	Live	Fecal swab	28/11/2018 and 27/1/2019	No antibiotic treatment	Yes	Positive	Yes	Positive	Multiple bands	Positive	blaTEM-ND	-	-	-	-	-	-
FF1420	Pre-fire	South Australia, Adelaide	In care	Live	Fecal swab	2018-11-28	No antibiotic treatment	Yes	Positive	Yes	Positive	Multiple bands	Positive	blaTEM-116	-	-	-	-	-	-
FF1422	Pre-fire	South Australia, Adelaide	In care	Live	Fecal swab	2018-11-30	No antibiotic treatment	Yes	Positive	Yes	Positive	Multiple bands	Negative	-	-	-	-	-	-	-
FF1503	Pre-fire	South Australia, Adelaide	In care	Live	Fecal swab	2018-12-07	No antibiotic treatment	Yes	Positive	Yes	Negative	-	Positive	blaTEM-33	-	-	-	-	-	-
FF1505	Pre-fire	South Australia, Adelaide	In care	Live	Fecal swab	2018-12-07	No antibiotic treatment	Yes	Positive	Yes	Positive	Multiple bands	Negative	-	-	-	-	-	-	-
FF1531 and FF1532	Pre-fire	South Australia, Adelaide	In care	Live	Fecal swab	10/12/2018 and 7/1/2019	No antibiotic treatment	Yes	Positive	Yes	Positive	Multiple bands	Positive	blaTEM-ND	-	-	-	-	-	-
FF1533 and FF1534	Pre-fire	South Australia, Adelaide	In care	Live	Fecal swab	24/11/2018 and 27/1/2019	No antibiotic treatment	Yes	Positive	Yes	Positive	Multiple bands	Positive	blaTEM-33	FF1533 and FF1534	2144	O166:H49	blaTEM-33	-	ESC_UA2845AA
FF1535 and FF1536	Pre-fire	South Australia, Adelaide	In care	Live	Fecal swab	24/11/2018 and 27/1/2019	No antibiotic treatment	Yes	Positive	Yes	Positive	aadA9/qacEdelta	Positive	blaTEM-ND	-	-	-	-	-	-
FF1561	Pre-fire	South Australia, Adelaide	In care	Live	Fecal swab	2019-01-25	No antibiotic treatment	Yes	Positive	Yes	Negative	-	Negative	-	-	-	-	-	-	-
FF1562	Pre-fire	South Australia, Adelaide	In care	Live	Fecal swab	2019-01-25	No antibiotic treatment	Yes	Positive	Yes	Positive	dfrA5/qacEdelta	Negative	-	-	-	-	-	-	-
FF1563	Pre-fire	South Australia, Adelaide	In care	Live	Fecal swab	2019-01-25	No antibiotic treatment	Yes	Positive	Yes	Positive	dfrA17/aadA5/IS26	Positive	blaTEM-1B	FF1563	10	ONT:H32	blaTEM-1B	-	ESC_UA2847AA
FF1564	Pre-fire	South Australia, Adelaide	In care	Live	Fecal swab	2019-01-25	No antibiotic treatment	Yes	Positive	Yes	Negative	-	Negative	-	-	-	-	-	-	-
FF1566	Pre-fire	South Australia, Adelaide	In care	Live	Fecal swab	2019-01-25	No antibiotic treatment	Yes	Positive	Yes	Positive	Non-specific	Negative	-	-	-	-	-	-	-
FF1567	Pre-fire	South Australia, Adelaide	In care	Live	Fecal swab	2019-01-25	No antibiotic treatment	Yes	Positive	Yes	Positive	Multiple bands	Negative	-	-	-	-	-	-	-
FF1568	Pre-fire	South Australia, Adelaide	In care	Live	Fecal swab	2019-01-25	No antibiotic treatment	Yes	Positive	Yes	Positive	No ARGs	Negative	-	-	-	-	-	-	-
FF1569	Pre-fire	South Australia, Adelaide	In care	Live	Fecal swab	2019-01-25	No antibiotic treatment	Yes	Positive	Yes	Negative	-	Negative	-	-	-	-	-	-	-
FF1570	Pre-fire	South Australia, Adelaide	In care	Live	Fecal swab	2019-01-25	No antibiotic treatment	Yes	Positive	Yes	Positive	dfrA17/aadA5/IS26	Negative	-	-	-	-	-	-	-
FF1571	Pre-fire	South Australia, Adelaide	In care	Live	Fecal swab	2019-01-25	No antibiotic treatment	Yes	Positive	Yes	Positive	dfrA17/aadA5/IS26	Negative	-	-	-	-	-	-	-
FF1572	Pre-fire	South Australia, Adelaide	In care	Live	Fecal swab	2019-01-25	No antibiotic treatment	Yes	Positive	Yes	Negative	-	Positive	blaTEM-116	-	-	-	-	-	-
FF1573	Pre-fire	South Australia, Adelaide	In care	Live	Fecal swab	2019-01-25	No antibiotic treatment	Yes	Positive	Yes	Positive	aadA2/qacEdelta	Negative	-	-	-	-	-	-	-
FF1574	Pre-fire	South Australia, Adelaide	In care	Live	Fecal swab	2019-01-25	No antibiotic treatment	Yes	Positive	Yes	Positive	dfrA17/aadA5/IS26	Negative	-	-	-	-	-	-	-
FF1575	Pre-fire	South Australia, Adelaide	In care	Live	Fecal swab	2019-01-25	No antibiotic treatment	Yes	Positive	Yes	Positive	dfrA17/aadA5/IS26	Positive	blaTEM-ND	-	-	-	-	-	-
FF1576	Pre-fire	South Australia, Adelaide	In care	Live	Fecal swab	2019-01-25	No antibiotic treatment	Yes	Positive	Yes	Positive	dfrA17/aadA5/IS26	Negative	-	FF1576A1-2	48	O4:H26	-	intI1/dfrA17/aadA5/IS26	ESC_UA2853AA
FF1577	Pre-fire	South Australia, Adelaide	In care	Live	Fecal swab	2019-01-25	No antibiotic treatment	Yes	Positive	Yes	Positive	dfrA17/aadA5/IS26	Negative	-	-	-	-	-	-	-
FF1578	Pre-fire	South Australia, Adelaide	In care	Live	Fecal swab	2019-01-25	No antibiotic treatment	Yes	Positive	Yes	Positive	Multiple bands	Negative	-	-	-	-	-	-	-
FF1579	Pre-fire	South Australia, Adelaide	In care	Live	Fecal swab	2019-01-25	No antibiotic treatment	Yes	Positive	Yes	Positive	aadA2/qacEdelta	Negative	-	-	-	-	-	-	-
FF1580	Pre-fire	South Australia, Adelaide	In care	Live	Fecal swab	2019-01-25	No antibiotic treatment	Yes	Positive	Yes	Positive	Multiple bands	Negative	-	-	-	-	-	-	-
FF1581	Pre-fire	South Australia, Adelaide	In care	Live	Fecal swab	2019-01-26	No antibiotic treatment	Yes	Positive	Yes	Negative	-	Negative	-	-	-	-	-	-	-
FF1582	Pre-fire	South Australia, Adelaide	In care	Live	Fecal swab	2019-01-26	No antibiotic treatment	Yes	Positive	Yes	Positive	Multiple bands	Positive	blaTEM-1B	FF1582	58	O8:H25	blaTEM-1B	-	ESC_UA2849AA
FF1583	Pre-fire	South Australia, Adelaide	In care	Live	Fecal swab	2019-01-26	No antibiotic treatment	Yes	Positive	Yes	Positive	dfrA17/aadA5/IS26	Negative	-	-	-	-	-	-	-
FF1584	Pre-fire	South Australia, Adelaide	In care	Live	Fecal swab	2019-01-26	No antibiotic treatment	Yes	Positive	Yes	Positive	aadA2/qacEdelta, dfrA17/aadA5/IS26	Positive	blaTEM-ND	-	-	-	-	-	-
FF1585	Pre-fire	South Australia, Adelaide	In care	Live	Fecal swab	2019-01-26	No antibiotic treatment	Yes	Positive	Yes	Positive	aadA2/qacEdelta, dfrA17/aadA5/IS26	Negative	-	FF1585B	48	O4:H26	-	intI1/dfrA17/aadA5/IS26	ESC_UA2853AA
FF1586	Pre-fire	South Australia, Adelaide	In care	Live	Fecal swab	2019-01-26	No antibiotic treatment	Yes	Positive	Yes	Positive	aadA2/qacEdelta, dfrA17/aadA5/IS26	Negative	-	-	-	-	-	-	-
FF1587	Pre-fire	South Australia, Adelaide	In care	Live	Fecal swab	2019-01-26	No antibiotic treatment	Yes	Positive	Yes	Positive	Multiple bands	Positive	blaTEM-ND	-	-	-	-	-	-
FF1588	Pre-fire	South Australia, Adelaide	In care	Live	Fecal swab	2019-01-26	No antibiotic treatment	Yes	Positive	Yes	Positive	dfrA17/aadA5/IS26	Positive	blaTEM-ND	-	-	-	-	-	-
FF1589	Pre-fire	South Australia, Adelaide	In care	Live	Fecal swab	2019-01-26	No antibiotic treatment	Yes	Positive	Yes	Positive	dfrA17/aadA5/IS26	Negative		FF1589	48	O4:H26	-	intI1/dfrA17/aadA5/IS26	ESC_UA2853AA
FF1590	Pre-fire	South Australia, Adelaide	In care	Live	Fecal swab	2019-01-26	No antibiotic treatment	Yes	Positive	Yes	Positive	dfrA17/aadA5/IS26	Positive	blaTEM-1B	FF1590	58	O8:H25	blaTEM-1B	-	ESC_UA2849AA
FF1591	Pre-fire	South Australia, Adelaide	In care	Live	Fecal swab	2019-01-27	No antibiotic treatment	Yes	Positive	Yes	Positive	Multiple bands	Positive	blaTEM-ND	-	-	-	-	-	-
FF1592	Pre-fire	South Australia, Adelaide	In care	Live	Fecal swab	2019-01-27	No antibiotic treatment	Yes	Positive	Yes	Negative	-	Negative	-	-	-	-	-	-	-
FF1593	Pre-fire	South Australia, Adelaide	In care	Live	Fecal swab	2019-01-27	No antibiotic treatment	Yes	Positive	Yes	Positive	Multiple bands	Positive	blaTEM-ND	-	-	-	-	-	-
FF1594	Pre-fire	South Australia, Adelaide	In care	Live	Fecal swab	2019-01-27	No antibiotic treatment	Yes	Positive	Yes	Positive	Multiple bands	Negative	-	-	-	-	-	-	-
FF1595	Pre-fire	South Australia, Adelaide	In care	Live	Fecal swab	2019-01-27	No antibiotic treatment	Yes	Positive	Yes	Positive	dfrA17/aadA5/IS26	Positive	blaTEM-ND	-	-	-	-	-	-
FF1596	Pre-fire	South Australia, Adelaide	In care	Live	Fecal swab	2019-01-27	No antibiotic treatment	Yes	Positive	Yes	Positive	dfrA17/aadA5/IS26	Positive	blaTEM-1B	FF1596	58	O8:H25	blaTEM-1B	-	ESC_UA2849AA
FF1597	Pre-fire	South Australia, Adelaide	In care	Live	Fecal swab	2019-01-27	No antibiotic treatment	Yes	Positive	Yes	Positive	Multiple bands	Positive	blaTEM-1B	FF1597	58	O8:H25	blaTEM-1B	-	ESC_UA2849AA
FF1598	Pre-fire	South Australia, Adelaide	In care	Live	Fecal swab	2019-01-27	No antibiotic treatment	Yes	Positive	Yes	Positive	dfrA17/aadA5/IS26	Positive	blaTEM-ND	-	-	-	-	-	-
FF1599	Pre-fire	South Australia, Adelaide	In care	Live	Fecal swab	2019-01-27	No antibiotic treatment	Yes	Positive	Yes	Positive	Multiple bands	Negative	-	-	-	-	-	-	-
FF1600	Pre-fire	South Australia, Adelaide	In care	Live	Fecal swab	2019-01-27	No antibiotic treatment	Yes	Positive	Yes	Positive	dfrA17/aadA5/IS26	Positive	blaTEM-1B	FF1600	710	B9:H30	blaTEM-1B	-	ESC_UA2848AA
FF1771	Fire season	New South Wales, Bega	Wild	dead (frozen)	Fecal swab from intestine (PM)	Dec 2019 to Feb 2020	No antibiotic treatment	Yes	Positive	Yes	Negative	-	Negative	-	-	-	-	-	-	-
FF1772	Fire season	New South Wales, Bega	Wild	dead (frozen)	Fecal swab from intestine (PM)	Dec 2019 to Feb 2020	No antibiotic treatment	Yes	Positive	Yes	Negative	-	Negative	-	-	-	-	-	-	-
FF1773	Fire season	New South Wales, Bega	Wild	dead (frozen)	Fecal swab from intestine (PM)	Dec 2019 to Feb 2020	No antibiotic treatment	Yes	Positive	Yes	Negative	-	Negative	-	-	-	-	-	-	-
FF1774	Fire season	New South Wales, Bega	Wild	dead (frozen)	Fecal swab from intestine (PM)	Dec 2019 to Feb 2020	No antibiotic treatment	Yes	Positive	Yes	Negative	-	Negative	-	-	-	-	-	-	-
FF1775	Fire season	New South Wales, Bega	Wild	dead (frozen)	Fecal swab from intestine (PM)	Dec 2019 to Feb 2020	No antibiotic treatment	Yes	Positive	Yes	Negative	-	Negative	-	-	-	-	-	-	-
FF1776	Fire season	New South Wales, Bega	Wild	dead (frozen)	Fecal swab from intestine (PM)	Dec 2019 to Feb 2020	No antibiotic treatment	Yes	Positive	Yes	Negative	-	Negative	-	-	-	-	-	-	-
FF1777	Fire season	New South Wales, Bega	Wild	dead (frozen)	Fecal swab from intestine (PM)	Dec 2019 to Feb 2020	No antibiotic treatment	Yes	Positive	Yes	Negative	-	Negative	-	-	-	-	-	-	-
FF1778	Fire season	New South Wales, Bega	Wild	dead (frozen)	Fecal swab from intestine (PM)	Dec 2019 to Feb 2020	No antibiotic treatment	Yes	Positive	Yes	Negative	-	Negative	-	-	-	-	-	-	-
FF1779	Fire season	New South Wales, Bega	Wild	dead (frozen)	Fecal swab from intestine (PM)	Dec 2019 to Feb 2020	No antibiotic treatment	Yes	Positive	Yes	Negative	-	Negative	-	-	-	-	-	-	-
FF1780	Fire season	New South Wales, Bega	Wild	dead (frozen)	Fecal swab from intestine (PM)	Dec 2019 to Feb 2020	No antibiotic treatment	Yes	Positive	Yes	Negative	-	Negative	-	-	-	-	-	-	-
FF1781	Fire season	New South Wales, Bega	Wild	dead (frozen)	Fecal swab from intestine (PM)	Dec 2019 to Feb 2020	No antibiotic treatment	Yes	Positive	Yes	Positive	No bands	Negative	-	-	-	-	-	-	-
FF1782	Fire season	New South Wales, Bega	Wild	dead (frozen)	Fecal swab from intestine (PM)	Dec 2019 to Feb 2020	No antibiotic treatment	Yes	Positive	Yes	Negative	-	Negative	-	-	-	-	-	-	-
FF1783	Fire season	New South Wales, Bega	Wild	dead (frozen)	Fecal swab from intestine (PM)	Dec 2019 to Feb 2020	No antibiotic treatment	Yes	Positive	Yes	Positive	No bands	Negative	-	-	-	-	-	-	-
FF1784	Fire season	New South Wales, Bega	Wild	dead (frozen)	Fecal swab from intestine (PM)	Dec 2019 to Feb 2020	No antibiotic treatment	Yes	Positive	Yes	Positive	No bands	Negative	-	-	-	-	-	-	-
FF1785	Fire season	New South Wales, Bega	Wild	dead (frozen)	Fecal swab from intestine (PM)	Dec 2019 to Feb 2020	No antibiotic treatment	Yes	Positive	Yes	Positive	Multiple bands	Negative	-	-	-	-	-	-	-
FF1786	Fire season	New South Wales, Bega	Wild	dead (frozen)	Fecal swab from intestine (PM)	Dec 2019 to Feb 2020	No antibiotic treatment	Yes	Positive	Yes	Negative	-	Negative	-	-	-	-	-	-	-
FF1787	Fire season	New South Wales, Bega	Wild	dead (frozen)	Fecal swab from intestine (PM)	Dec 2019 to Feb 2020	No antibiotic treatment	Yes	Positive	Yes	Positive	Non-specific	Negative	-	-	-	-	-	-	-
FF1788	Fire season	New South Wales, Bega	Wild	dead (frozen)	Fecal swab from intestine (PM)	Dec 2019 to Feb 2020	No antibiotic treatment	Yes	Positive	Yes	Positive	Multiple bands	Negative	-	-	-	-	-	-	-
FF1789	Fire season	New South Wales, Bega	Wild	dead (frozen)	Fecal swab from intestine (PM)	Dec 2019 to Feb 2020	No antibiotic treatment	Yes	Positive	Yes	Negative	-	Negative	-	-	-	-	-	-	-
FF1790	Fire season	New South Wales, Bega	Wild	dead (frozen)	Fecal swab from intestine (PM)	Dec 2019 to Feb 2020	No antibiotic treatment	Yes	Positive	Yes	Negative	-	Negative	-	-	-	-	-	-	-
FF1791	Fire season	New South Wales, Bega	Wild	dead (frozen)	Fecal swab from intestine (PM)	Dec 2019 to Feb 2020	No antibiotic treatment	Yes	Positive	Yes	Positive	Multiple bands	Negative	-	-	-	-	-	-	-
FF1792	Fire season	New South Wales, Bega	Wild	dead (frozen)	Fecal swab from intestine (PM)	Dec 2019 to Feb 2020	No antibiotic treatment	Yes	Positive	Yes	Negative	-	Negative	-	-	-	-	-	-	-
FF1793	Fire season	New South Wales, Bega	Wild	dead (frozen)	Fecal swab from intestine (PM)	Dec 2019 to Feb 2020	No antibiotic treatment	Yes	Positive	Yes	Negative	-	Negative	-	-	-	-	-	-	-
FF1794	Fire season	New South Wales, Bega	Wild	dead (frozen)	Fecal swab from intestine (PM)	Dec 2019 to Feb 2020	No antibiotic treatment	Yes	Positive	Yes	Negative	-	Negative	-	-	-	-	-	-	-
FF1795	Fire season	New South Wales, Bega	Wild	dead (frozen)	Fecal swab from intestine (PM)	Dec 2019 to Feb 2020	No antibiotic treatment	Yes	Positive	Yes	Negative	-	Negative	-	-	-	-	-	-	-
FF1796	Fire season	New South Wales, Bega	Wild	dead (frozen)	Fecal swab from intestine (PM)	Dec 2019 to Feb 2020	No antibiotic treatment	Yes	Positive	Yes	Negative	-	Negative	-	-	-	-	-	-	-
FF1797	Fire season	New South Wales, Bega	Wild	dead (frozen)	Fecal swab from intestine (PM)	Dec 2019 to Feb 2020	No antibiotic treatment	Yes	Positive	Yes	Negative	-	Negative	-	-	-	-	-	-	-
FF1798	Fire season	New South Wales, Bega	Wild	dead (frozen)	Fecal swab from intestine (PM)	Dec 2019 to Feb 2020	No antibiotic treatment	Yes	Positive	Yes	Positive	No bands	Negative	-	-	-	-	-	-	-
FF1799	Fire season	New South Wales, Bega	Wild	dead (frozen)	Fecal swab from intestine (PM)	Dec 2019 to Feb 2020	No antibiotic treatment	Yes	Positive	Yes	Negative	-	Negative	-	-	-	-	-	-	-
FF1800	Fire season	New South Wales, Bega	Wild	dead (frozen)	Fecal swab from intestine (PM)	Dec 2019 to Feb 2020	No antibiotic treatment	Yes	Positive	Yes	Negative	-	Negative	-	-	-	-	-	-	-
FF1801	Fire season	New South Wales, Bega	Wild	dead (frozen)	Fecal swab from intestine (PM)	Dec 2019 to Feb 2020	No antibiotic treatment	Yes	Positive	Yes	Negative	-	Negative	-	-	-	-	-	-	-
FF1802	Fire season	New South Wales, Bega	Wild	dead (frozen)	Fecal swab from intestine (PM)	Dec 2019 to Feb 2020	No antibiotic treatment	Yes	Positive	Yes	Negative	-	Negative	-	-	-	-	-	-	-
FF1803	Fire season	New South Wales, Bega	Wild	dead (frozen)	Fecal swab from intestine (PM)	Dec 2019 to Feb 2020	No antibiotic treatment	Yes	Positive	Yes	Positive	Non-specific	Negative	-	-	-	-	-	-	-
FF1804	Fire season	New South Wales, Bega	Wild	dead (frozen)	Fecal swab from intestine (PM)	Dec 2019 to Feb 2020	No antibiotic treatment	Yes	Positive	Yes	Negative	-	Negative	-	-	-	-	-	-	-
FF1805	Fire season	New South Wales, Bega	Wild	dead (frozen)	Fecal swab from intestine (PM)	Dec 2019 to Feb 2020	No antibiotic treatment	Yes	Positive	Yes	Negative	-	Negative	-	-	-	-	-	-	-
FF1806	Fire season	New South Wales, Bega	Wild	dead (frozen)	Fecal swab from intestine (PM)	Dec 2019 to Feb 2020	No antibiotic treatment	Yes	Positive	Yes	Negative	-	Negative	-	-	-	-	-	-	-
FF1807	Fire season	New South Wales, Bega	Wild	dead (frozen)	Fecal swab from intestine (PM)	Dec 2019 to Feb 2020	No antibiotic treatment	Yes	Positive	Yes	Negative	-	Negative	-	-	-	-	-	-	-
FF1808	Fire season	New South Wales, Sydney	In care	Live	Faecal swab	2020-01-14	No antibiotic treatment	Yes	Positive	Yes	Positive	No ARGs	Negative	-	-	-	-	-	-	-
FF1809 and FF1810	Fire season	New South Wales, Sydney	In care	Live	Faecal swab	16/1/2020 and 24/1/2020	No antibiotic treatment	Yes	Positive	Yes	Positive	aadAB/ORFX/OXA-2/aadA1/qacEdelta	Negative	-	-	-	-	-	-	-
FF1811	Fire season	New South Wales, Sydney	In care	Live	Faecal swab	2020-01-16	No antibiotic treatment	Yes	Positive	Yes	Positive	aadA2/qacEdelta	Negative	-	-	-	-	-	-	-
FF1812	Fire season	New South Wales, Sydney	In care	Live	Faecal swab	2020-01-16	No antibiotic treatment	Yes	Positive	Yes	Positive	No bands	Negative	-	-	-	-	-	-	-
FF1813 and FF1814	Fire season	New South Wales, Sydney	In care	Live	Faecal swab	2020-01-23	No antibiotic treatment	Yes	Positive	Yes	Positive	aadA1/qacEdelta	Negative	-	-	-	-	-	-	-
FF1815, FF1816 and FF1817	Fire season	New South Wales, Sydney	In care	Live	Faecal swab	22/1/2020, 29/1/2020 and 3/2/2020	No antibiotic treatment	Yes	Positive	Yes	Positive	aadA4/orfD/qacEdelta	Negative	-	-	-	-	-	-	-
FF1818 and FF1819	Fire season	New South Wales, Sydney	In care	Live	Faecal swab	22/1/2020 and 29/1/2020	No antibiotic treatment	Yes	Positive	Yes	Positive	aadA1/qacEdelta	Negative	-	-	-	-	-	-	-
FF1820 and FF1821	Fire season	New South Wales, Sydney	In care	Live	Faecal swab	23/1/2020 and 4/2/2020	No antibiotic treatment	Yes	Positive	Yes	Positive	No bands	Negative	-	-	-	-	-	-	-
FF1822	Fire season	New South Wales, Sydney	In care	Dead - died in care	Faecal swab (rectal - PM)	2020-01-23	No antibiotic treatment	Yes	Positive	Yes	Positive	aadA2/qacEdelta, dfrA5/qacEdelta	Positive	blaTEM-1B	-	-	-	-	-	-
FF1823	Fire season	New South Wales, Sydney	In care	Dead - died in care	Faecal swab (rectal - PM)	2020-01-23	No antibiotic treatment	Yes	Positive	Yes	Positive	No ARGs	Positive	blaTEM-1B	-	-	-	-	-	-
FF1824 and FF1825	Fire season	New South Wales, Sydney	In care	Live	Faecal swab	25/1/2020 and 4/2/2020	No antibiotic treatment	Yes	Positive	Yes	Positive	No ARGs	Negative	-	-	-	-	-	-	-
FF1914	Post-fire	South Australia, Adelaide	In care	Live	Rectal FecalSwab	2021-03-19	No antibiotic treatment	Yes	Positive	Yes	Positive	Multiple bands	Negative	-	-	-	-	-	-	-
FF1915	Post-fire	South Australia, Adelaide	In care	Live	Rectal FecalSwab	2021-03-19	No antibiotic treatment	Yes	Positive	Yes	Negative	-	Positive	blaTEM-1B	-	-	-	-	-	-
FF1916	Post-fire	South Australia, Adelaide	In care	Live	Rectal FecalSwab	2021-03-19	No antibiotic treatment	Yes	Positive	Yes	Negative	-	Negative	-	-	-	-	-	-	-
FF1917	Post-fire	South Australia, Adelaide	In care	Live	Rectal FecalSwab	2021-03-19	No antibiotic treatment	Yes	Positive	Yes	Negative	-	Negative	-	-	-	-	-	-	-
FF1918	Post-fire	South Australia, Adelaide	In care	Live	Rectal FecalSwab	2021-03-19	No antibiotic treatment	Yes	Positive	Yes	Negative	-	Negative	-	-	-	-	-	-	-
FF1919	Post-fire	South Australia, Adelaide	In care	Live	Rectal FecalSwab	2021-03-19	No antibiotic treatment	Yes	Positive	Yes	Negative	-	Negative	-	-	-	-	-	-	-
FF1920	Post-fire	South Australia, Adelaide	In care	Live	Rectal FecalSwab	2021-03-19	No antibiotic treatment	Yes	Positive	Yes	Negative	-	Negative	-	-	-	-	-	-	-
FF1921	Post-fire	South Australia, Adelaide	In care	Live	Rectal FecalSwab	2021-03-19	No antibiotic treatment	Yes	Positive	Yes	Negative	-	Negative	-	-	-	-	-	-	-
FF1922	Post-fire	South Australia, Adelaide	In care	Live	Rectal FecalSwab	2021-03-19	No antibiotic treatment	Yes	Positive	Yes	Positive	Multiple bands	Negative	-	-	-	-	-	-	-
FF1923	Post-fire	South Australia, Adelaide	In care	Live	Rectal FecalSwab	2021-03-19	No antibiotic treatment	Yes	Positive	Yes	Positive	Non-specific	Negative	-	-	-	-	-	-	-
FF1924	Post-fire	South Australia, Adelaide	In care	Live	Rectal FecalSwab	2021-03-19	No antibiotic treatment	Yes	Positive	Yes	Negative	-	Negative	-	-	-	-	-	-	-
FF1925	Post-fire	South Australia, Adelaide	In care	Live	Rectal FecalSwab	2021-03-19	No antibiotic treatment	Yes	Positive	Yes	Negative	-	Negative	-	-	-	-	-	-	-
FF1926	Post-fire	South Australia, Adelaide	In care	Live	Rectal FecalSwab	2021-03-19	No antibiotic treatment	Yes	Positive	Yes	Negative	-	Negative	-	-	-	-	-	-	-
FF1927	Post-fire	South Australia, Adelaide	In care	Live	Rectal FecalSwab	2021-03-19	No antibiotic treatment	Yes	Positive	Yes	Positive	dfrA5/qacEdleta	Negative	-	-	-	-	-	-	-
FF1928	Post-fire	South Australia, Adelaide	In care	Live	Rectal FecalSwab	2021-03-19	No antibiotic treatment	Yes	Positive	Yes	Negative	-	Negative	-	-	-	-	-	-	-
FF1929	Post-fire	South Australia, Adelaide	In care	Live	Rectal FecalSwab	2021-03-19	No antibiotic treatment	Yes	Positive	Yes	Negative	-	Negative	-	-	-	-	-	-	-
FF1930	Post-fire	South Australia, Adelaide	In care	Live	Rectal FecalSwab	2021-03-19	No antibiotic treatment	Yes	Positive	Yes	Negative	-	Negative	-	-	-	-	-	-	-
FF1931	Post-fire	South Australia, Adelaide	In care	Live	Rectal FecalSwab	2021-03-19	No antibiotic treatment	Yes	Positive	Yes	Negative	-	Negative	-	-	-	-	-	-	-
FF1932	Post-fire	South Australia, Adelaide	In care	Live	Rectal FecalSwab	2021-03-19	No antibiotic treatment	Yes	Positive	Yes	Negative	-	Negative	-	-	-	-	-	-	-
FF1933	Post-fire	South Australia, Adelaide	In care	Live	Rectal FecalSwab	2021-03-19	No antibiotic treatment	Yes	Positive	Yes	Negative	-	Negative	-	-	-	-	-	-	-
FF1934	Post-fire	South Australia, Adelaide	In care	Live	Rectal FecalSwab	2021-03-19	No antibiotic treatment	Yes	Positive	Yes	Negative	-	Negative	-	-	-	-	-	-	-
FF1935	Post-fire	South Australia, Adelaide	In care	Live	Rectal FecalSwab	2021-03-19	No antibiotic treatment	Yes	Positive	Yes	Negative	-	Negative	-	-	-	-	-	-	-
FF1936	Post-fire	South Australia, Adelaide	In care	Live	Rectal FecalSwab	2021-03-19	No antibiotic treatment	Yes	Positive	Yes	Negative	-	Negative	-	-	-	-	-	-	-
FF1937	Post-fire	South Australia, Adelaide	In care	Live	Rectal FecalSwab	2021-03-19	No antibiotic treatment	Yes	Positive	Yes	Negative	-	Negative	-	-	-	-	-	-	-
FF1938	Post-fire	South Australia, Adelaide	In care	Live	Rectal FecalSwab	2021-03-19	No antibiotic treatment	Yes	Positive	Yes	Positive	Multiple bands	Negative	-	-	-	-	-	-	-
FF1939	Post-fire	South Australia, Adelaide	In care	Live	Rectal FecalSwab	2021-03-19	No antibiotic treatment	Yes	Positive	Yes	Positive	Non-specific	Negative	-	-	-	-	-	-	-
FF1940	Post-fire	South Australia, Adelaide	In care	Live	Rectal FecalSwab	2021-03-19	No antibiotic treatment	Yes	Positive	Yes	Negative	-	Negative	-	-	-	-	-	-	-
FF1941	Post-fire	South Australia, Adelaide	In care	Live	Rectal FecalSwab	2021-03-19	No antibiotic treatment	Yes	Positive	Yes	Positive	Multiple bands	Positive	blaTEM-1B	-	-	-	-	-	-
FF1942	Post-fire	South Australia, Adelaide	In care	Live	Rectal FecalSwab	2021-03-19	No antibiotic treatment	Yes	Positive	Yes	Negative	-	Negative	-	-	-	-	-	-	-
FF1943	Post-fire	South Australia, Adelaide	In care	Live	Rectal FecalSwab	2021-03-19	No antibiotic treatment	Yes	Positive	Yes	Negative	-	Negative	-	-	-	-	-	-	-

## Sheet: Genbank accessions
Resistance genes	Host Species	Sample ID	GenBank Accession No.	Closest GenBank match	% identity
aadA1/qacEdelta	Grey headed flying fox	FF1814	OR095837	CP110190	1
aadA2/qacEdelta	Grey headed flying fox	FF1608	OR095839	OP950838	1
aadA2/qacEdelta	Koala	T450-1	OR095840	OP950838	1
aadA4/ORFD/qacEdelta	Grey headed flying fox	FF1816	OR095841	CP024630 and MN418906	1
aadA9/qacEdelta	Grey headed flying fox	FF1536	N/A Partial length sequence	DQ778996	1
aadB/ORFX/OXA-2----aadA1/qacEdelta	Grey headed flying fox	FF1809	OR095842 and OR095838	AJ871915	1
blaTEM-1B	Grey headed flying fox	FF1557	OR095843	OW995952	1
blaTEM-1C	Koala	KO80	OR095845	FJ560503	1
blaTEM-33	Grey headed flying fox	FF1503	OR095846	GU371926	1
blaTEM-116	Grey headed flying fox	FF1420	OR095847	CP117597	0.9988
blaTEM-116	Koala	KO13	OR095848	CP117671	1
dfrA5/qacEdelta	Grey headed flying fox	FF1562	OR095849	CP051702	1
dfrA5/qacEdelta	Koala	KO27	OR095850	CP051702	0.9978
dfrA14/IS26	Koala	T33	OR095851	CP099107	0.9978
dfrA17/aadA5/IS26	Grey headed flying fox	FF1570	OR095852	CP053788	1
dfrA33-qacEdelta	Koala	T432	OR095853	KT315928	0.9939
intI1	Grey headed flying fox	FF1798	OR095854	FM866487	1
intI1	Koala	KO26	OR095855	FM866487	1
qacL/qacEdelta	Grey headed flying fox	FF1548	OR095856	LN890477 and LC542613	1

## Sheet: MLR GPS locations
Koala number	Capture Park	Zone	Easting	Northing	Latitude	Longitude	dfrA gene	blaTEM gene
KO4	Cleland	54	289766	6128640	34.962986173° S	138.697358588° E	dfrA5	blaTEM-116
KO9	Cleland	54	289416	6128822	34.961273596° S	138.693573853° E	-	blaTEM-116
KO11	Cleland	54	288743	6129283	34.956979753° S	138.686324937° E	-	blaTEM-116
KO13	Cleland	54	289210	6129066	34.959032258° S	138.691380948° E	-	blaTEM-116
KO23	Cleland	54	289753	6129402	34.956117703° S	138.697408458° E	dfrA5	-
KO24	Cleland	54	289752	6129403	34.956108485° S	138.697397766° E	dfrA5	-
KO26	Cleland	54	289953	6129431	34.955897903° S	138.699604563° E	dfrA5	-
KO27	Cleland	54	289764	6129396	34.956174048° S	138.697527329° E	dfrA5	-
KO29	Cleland	54	289471	6129636	34.953950743° S	138.694381331° E	dfrA5	-
KO30	Cleland	54	289472	6129639	34.953923921° S	138.694393032° E	dfrA5	-
KO79	Morialta	54	289960	6135441	34.901747670° S	138.701192939° E	-	blaTEM-1C
KO80	Morialta	54	289955	6135448	34.901683563° S	138.701140014° E	-	blaTEM-1C
KO83	Morialta	54	289688	6135613	34.900141571° S	138.698261395° E	-	blaTEM-1C
